# Supplementary material for: Whole exome sequencing of ENU-induced thrombosis modifier mutations in the mouse
Source: PLoS Genet. 2018 Sep 6;14(9):e1007658. doi: 10.1371/journal.pgen.1007658 (PMC6143275; doi:10.1371/journal.pgen.1007658)
Supplement: S1 Table — (XLSX) [file pgen.1007658.s008.xlsx]

## Sheet: S1_Table
Pedigree	Mouse ID	Sex	Total # progeny	# Rescues	Penetrance*
1	60654	M	208	23	0.249
2	82147	M	34	2	0.125
3	82723	M	91	5	0.116
4	83071	F	50	2	0.083
5	83217	M	4	1	0.667
6	83457	M	191	22	0.26
7	83737	M	18	3	0.4
8	83796	M	19	3	0.375
9	83875	M	39	8	0.516
10	83882	M	4	1	0.667
11	10382	M	25	3	0.273
12	11241	M	32	5	0.37
13	11954	M	157	35	0.574
14	19193	M	29	2	0.148
15	20000	M	16	3	0.461
