# Supplementary material for: Whole exome sequencing of ENU-induced thrombosis modifier mutations in the mouse
Source: PLoS Genet. 2018 Sep 6;14(9):e1007658. doi: 10.1371/journal.pgen.1007658 (PMC6143275; doi:10.1371/journal.pgen.1007658)
Supplement: S2 Table — (XLSX) [file pgen.1007658.s009.xlsx]

## Sheet: S2_Table
seqID	mousID	sex	days*	generation	sibling sets**	Sample origin***	Sequencing provider	Exome capture	Mean Coverage	Comments
82305	82305	Male	300	G2		current screen	Centrillion Genomics Technologies	Agilent SureSelect Mouse All Exon Kit	31.79	Used for Pedigree 1 analysis, excluded from burden analysis as G1 mouse (60654) was included instead.
105065	33586	Male	884	G2		previous screen	Northwest Genomics Center	Roche/NimbleGen SeqcCap EZ System	60.54
105066	39748	Male	585	G3		previous screen	Northwest Genomics Center	Roche/NimbleGen SeqcCap EZ System	67.99
105068	53882	Female	626	G1		previous screen	Northwest Genomics Center	Roche/NimbleGen SeqcCap EZ System	61.91
105069	55922	Male	750	G4		previous screen	Northwest Genomics Center	Roche/NimbleGen SeqcCap EZ System	64.52
105070	57258	Male	>100	G1		previous screen	Northwest Genomics Center	Roche/NimbleGen SeqcCap EZ System	60.54
105071	57372	Female	263	G1		previous screen	Northwest Genomics Center	Roche/NimbleGen SeqcCap EZ System	61.03
105072	82086	Female	227	G1	11	current screen	Northwest Genomics Center	Roche/NimbleGen SeqcCap EZ System	65.52
105073	82458	Male	358	G1		current screen	Northwest Genomics Center	Roche/NimbleGen SeqcCap EZ System	62.92
105074	82620	Female	337	G1		current screen	Northwest Genomics Center	Roche/NimbleGen SeqcCap EZ System	65.03
105075	82723	Male	416	G1	4	current screen	Northwest Genomics Center	Roche/NimbleGen SeqcCap EZ System	59.27
105076	82841	Female	404	G1		current screen	Northwest Genomics Center	Roche/NimbleGen SeqcCap EZ System	46.35
105077	83071	Female	232	G1		current screen	Northwest Genomics Center	Roche/NimbleGen SeqcCap EZ System	56.26
105078	83188	Female	365	G1	5	current screen	Northwest Genomics Center	Roche/NimbleGen SeqcCap EZ System	59.5
105079	83217	Male	258	G1	7	current screen	Northwest Genomics Center	Roche/NimbleGen SeqcCap EZ System	61.05
105080	83230	Female	362	G1		current screen	Northwest Genomics Center	Roche/NimbleGen SeqcCap EZ System	63.49
105081	83457	Male	437	G1	4	current screen	Northwest Genomics Center	Roche/NimbleGen SeqcCap EZ System	62.24	Used for Pedigree 6 analysis
105082	83737	Male	663	G1		current screen	Northwest Genomics Center	Roche/NimbleGen SeqcCap EZ System	60.65
105083	83796	Male	561	G1	8	current screen	Northwest Genomics Center	Roche/NimbleGen SeqcCap EZ System	67.12
105084	83875	Male	396	G1		current screen	Northwest Genomics Center	Roche/NimbleGen SeqcCap EZ System	60.78
105085	83882	Male	255	G1		current screen	Northwest Genomics Center	Roche/NimbleGen SeqcCap EZ System	58.38
105086	88129	Male	493	G1		current screen	Northwest Genomics Center	Roche/NimbleGen SeqcCap EZ System	61.07
105087	96868	Male	659	G1		previous screen	Northwest Genomics Center	Roche/NimbleGen SeqcCap EZ System	57.75
105088	98420	Female	681	G1		previous screen	Northwest Genomics Center	Roche/NimbleGen SeqcCap EZ System	55.54
118761	60654	Male	416	G1	10	current screen	Northwest Genomics Center	Roche/NimbleGen SeqcCap EZ System	81.36
118762	60693	Female	22	G1	11	current screen	Northwest Genomics Center	Roche/NimbleGen SeqcCap EZ System	78.75
118763	60712	Male	28	G1	10	current screen	Northwest Genomics Center	Roche/NimbleGen SeqcCap EZ System	80.03
118764	60716	Female	50	G1		current screen	Northwest Genomics Center	Roche/NimbleGen SeqcCap EZ System	80.04
118765	82147	Male	346	G1	10	current screen	Northwest Genomics Center	Roche/NimbleGen SeqcCap EZ System	81.18
118766	82194	Male	31	G1	1	current screen	Northwest Genomics Center	Roche/NimbleGen SeqcCap EZ System	78.53
118767	82395	Female	17	G1	1	current screen	Northwest Genomics Center	Roche/NimbleGen SeqcCap EZ System	80.62
118769	82744	Female	57	G1	5	current screen	Northwest Genomics Center	Roche/NimbleGen SeqcCap EZ System	82.19
118770	83010	Female	65	G1	2	current screen	Northwest Genomics Center	Roche/NimbleGen SeqcCap EZ System	79.06
118771	83140	Female	22	G1		current screen	Northwest Genomics Center	Roche/NimbleGen SeqcCap EZ System	80.46
118772	83164	Male	36	G1	6	current screen	Northwest Genomics Center	Roche/NimbleGen SeqcCap EZ System	141.92
118773	83411	Female	23	G1	2	current screen	Northwest Genomics Center	Roche/NimbleGen SeqcCap EZ System	81.77
118774	83520	Male	17	G1	3	current screen	Northwest Genomics Center	Roche/NimbleGen SeqcCap EZ System	78.04
118775	83619	Male	46	G1	12	current screen	Northwest Genomics Center	Roche/NimbleGen SeqcCap EZ System	79.34
118776	83685	Female	35	G1	7	current screen	Northwest Genomics Center	Roche/NimbleGen SeqcCap EZ System	79.45
118777	83689	Male	35	G1	7	current screen	Northwest Genomics Center	Roche/NimbleGen SeqcCap EZ System	82.98
118778	83794	Female	27	G1	8	current screen	Northwest Genomics Center	Roche/NimbleGen SeqcCap EZ System	80.53
118779	83929	Male	35	G1		current screen	Northwest Genomics Center	Roche/NimbleGen SeqcCap EZ System	88.99
118780	83971	Female	65	G1	3	current screen	Northwest Genomics Center	Roche/NimbleGen SeqcCap EZ System	102.62
118781	88025	Male	56	G1		current screen	Northwest Genomics Center	Roche/NimbleGen SeqcCap EZ System	79.16
118782	88041	Female	43	G1	6	current screen	Northwest Genomics Center	Roche/NimbleGen SeqcCap EZ System	78.85
118784	88262	Male	252	G1	9	current screen	Northwest Genomics Center	Roche/NimbleGen SeqcCap EZ System	78.14
118785	88503	Male	25	G1	9	current screen	Northwest Genomics Center	Roche/NimbleGen SeqcCap EZ System	82.96
118786	88547	Female	26	G1	4	current screen	Northwest Genomics Center	Roche/NimbleGen SeqcCap EZ System	83.89
118787	88955	Female	26	G1	12	current screen	Northwest Genomics Center	Roche/NimbleGen SeqcCap EZ System	104.35
118789	10177	Female	363	G1	13	current screen	Northwest Genomics Center	Roche/NimbleGen SeqcCap EZ System	67.88
118790	10178	Male	39	G1	13	current screen	Northwest Genomics Center	Roche/NimbleGen SeqcCap EZ System	70.28
118791	10382	Male	469	G1	14	current screen	Northwest Genomics Center	Roche/NimbleGen SeqcCap EZ System	102.03
118792	10451	Male	47	G1		current screen	Northwest Genomics Center	Roche/NimbleGen SeqcCap EZ System	82.23
118793	10562	Male	22	G1		current screen	Northwest Genomics Center	Roche/NimbleGen SeqcCap EZ System	74.15
118794	10653	Male	30	G1	14	current screen	Northwest Genomics Center	Roche/NimbleGen SeqcCap EZ System	93.52
118796	11082	Male	76	G1		current screen	Northwest Genomics Center	Roche/NimbleGen SeqcCap EZ System	86.69
118798	11241	Male	337	G1	16	current screen	Northwest Genomics Center	Roche/NimbleGen SeqcCap EZ System	76.98
118799	11468	Male	20	G1		current screen	Northwest Genomics Center	Roche/NimbleGen SeqcCap EZ System	78.23
118800	11477	Female	23	G1	15	current screen	Northwest Genomics Center	Roche/NimbleGen SeqcCap EZ System	74.31
118801	11478	Female	23	G1	15	current screen	Northwest Genomics Center	Roche/NimbleGen SeqcCap EZ System	78.35
118802	11600	Male	31	G1	16	current screen	Northwest Genomics Center	Roche/NimbleGen SeqcCap EZ System	76.63
118803	42885	Female	NA	G1		previous screen	Northwest Genomics Center	Roche/NimbleGen SeqcCap EZ System	82.93
118804	45755	Male	136	G1		previous screen	Northwest Genomics Center	Roche/NimbleGen SeqcCap EZ System	85.15
118805	42058	Female	306	G1		previous screen	Northwest Genomics Center	Roche/NimbleGen SeqcCap EZ System	78.88
118806	51255	Female	>100	G1		previous screen	Northwest Genomics Center	Roche/NimbleGen SeqcCap EZ System	72.66
118807	51283	Female	NA	G1		previous screen	Northwest Genomics Center	Roche/NimbleGen SeqcCap EZ System	85.73
118808	57931	Male	34	G1		previous screen	Northwest Genomics Center	Roche/NimbleGen SeqcCap EZ System	87.82
118810	22721	Male	NA	G1		previous screen	Northwest Genomics Center	Roche/NimbleGen SeqcCap EZ System	83.76
118812	76278	Female	147	G1		previous screen	Northwest Genomics Center	Roche/NimbleGen SeqcCap EZ System	76.84
118813	76387	Female	NA	G1		previous screen	Northwest Genomics Center	Roche/NimbleGen SeqcCap EZ System	80.86
118814	76526	Female	24	G1		previous screen	Northwest Genomics Center	Roche/NimbleGen SeqcCap EZ System	95.4
118815	76824	Male	NA	G1		previous screen	Northwest Genomics Center	Roche/NimbleGen SeqcCap EZ System	79.79
118816	76582	Female	NA	G1		previous screen	Northwest Genomics Center	Roche/NimbleGen SeqcCap EZ System	78.66
118818	76989	Male	>100	G1		previous screen	Northwest Genomics Center	Roche/NimbleGen SeqcCap EZ System	88.59
118819	80493	Male	>100	G1		previous screen	Northwest Genomics Center	Roche/NimbleGen SeqcCap EZ System	71.19
118820	80821	Female	>100	G1		previous screen	Northwest Genomics Center	Roche/NimbleGen SeqcCap EZ System	77.77
118821	80840	Female	>100	G1		previous screen	Northwest Genomics Center	Roche/NimbleGen SeqcCap EZ System	82.13
118823	89285	Female	NA	G1		previous screen	Northwest Genomics Center	Roche/NimbleGen SeqcCap EZ System	83.55
118824	89957	Male	NA	G1		previous screen	Northwest Genomics Center	Roche/NimbleGen SeqcCap EZ System	87.92
118825	89965	Male	NA	G1		previous screen	Northwest Genomics Center	Roche/NimbleGen SeqcCap EZ System	79.96
118826	90152	Male	NA	G1		previous screen	Northwest Genomics Center	Roche/NimbleGen SeqcCap EZ System	75.21
118829	91310	Male	<100	G1		previous screen	Northwest Genomics Center	Roche/NimbleGen SeqcCap EZ System	96.11
118830	91570	Male	NA	G1		previous screen	Northwest Genomics Center	Roche/NimbleGen SeqcCap EZ System	95.28
118831	96245	Female	539	G1	17	previous screen	Northwest Genomics Center	Roche/NimbleGen SeqcCap EZ System	80.34
118832	96247	Female	NA	G1	17	previous screen	Northwest Genomics Center	Roche/NimbleGen SeqcCap EZ System	77.35
118833	96440	Male	NA	G1		previous screen	Northwest Genomics Center	Roche/NimbleGen SeqcCap EZ System	87.01
118836	96839	Female	NA	G1		previous screen	Northwest Genomics Center	Roche/NimbleGen SeqcCap EZ System	95.44
118838	98172	Female	860	G1		previous screen	Northwest Genomics Center	Roche/NimbleGen SeqcCap EZ System	101.62
118839	98313	Male	NA	G1		previous screen	Northwest Genomics Center	Roche/NimbleGen SeqcCap EZ System	103.59
118841	98491	Male	>100	G1		previous screen	Northwest Genomics Center	Roche/NimbleGen SeqcCap EZ System	77.99
118844	2164	Male	770	G1		previous screen	Northwest Genomics Center	Roche/NimbleGen SeqcCap EZ System	82.43
118845	2216	Female	NA	G1		previous screen	Northwest Genomics Center	Roche/NimbleGen SeqcCap EZ System	80.36
118846	2383	Male	NA	G1		previous screen	Northwest Genomics Center	Roche/NimbleGen SeqcCap EZ System	87.26
118847	2730	Male	NA	G1		previous screen	Northwest Genomics Center	Roche/NimbleGen SeqcCap EZ System	77.88
118848	3000	Male	NA	G1		previous screen	Northwest Genomics Center	Roche/NimbleGen SeqcCap EZ System	86.7
118851	5401	Female	NA	G1		previous screen	Northwest Genomics Center	Roche/NimbleGen SeqcCap EZ System	94.12
118852	6654	Male	NA	G1		previous screen	Northwest Genomics Center	Roche/NimbleGen SeqcCap EZ System	78.29
118853	6927	Male	24	G1		previous screen	Northwest Genomics Center	Roche/NimbleGen SeqcCap EZ System	82.06
118855	13019	Female	66	G1		previous screen	Northwest Genomics Center	Roche/NimbleGen SeqcCap EZ System	91.97
118858	14418	Female	42	G1		previous screen	Northwest Genomics Center	Roche/NimbleGen SeqcCap EZ System	85.67
118868	24744	Female	294	G1		previous screen	Northwest Genomics Center	Roche/NimbleGen SeqcCap EZ System	78
118872	29035	Female	56	G1		previous screen	Northwest Genomics Center	Roche/NimbleGen SeqcCap EZ System	82.41
118875	33095	Male	46	G1		previous screen	Northwest Genomics Center	Roche/NimbleGen SeqcCap EZ System	86.25
119157	82522	Male	346	G1		current screen	Northwest Genomics Center	Roche/NimbleGen SeqcCap EZ System	73.89
119158	10020	Female	387	G1		current screen	Northwest Genomics Center	Roche/NimbleGen SeqcCap EZ System	85.87
119159	10722	Male	442	G1		current screen	Northwest Genomics Center	Roche/NimbleGen SeqcCap EZ System	86.95
119160	11187	Male	298	G1		current screen	Northwest Genomics Center	Roche/NimbleGen SeqcCap EZ System	77.46
FCH3N5HBBXX	11954	Male	158	G1	16	current screen	Beijing Genomics Institute	Agilent SureSelect Mouse All Exon Kit	22.25	Used for Pedigree 13 analysis
