# Supplementary material for: Whole exome sequencing of ENU-induced thrombosis modifier mutations in the mouse
Source: PLoS Genet. 2018 Sep 6;14(9):e1007658. doi: 10.1371/journal.pgen.1007658 (PMC6143275; doi:10.1371/journal.pgen.1007658)
Supplement: S3 Table — (XLSX) [file pgen.1007658.s010.xlsx]

## Sheet: S3_Table
Experiment	Chr	Pos	Ref	Alt	Mutation Type	Gene	Exon	cDNA change	AA change	Validation
Pedigree 1	3	28048031	T	A	stopgain SNV	Pld1	exon10	c.T930A	p.C310X	ENU
Pedigree 1	3	92825401	A	G	nonsynonymous SNV	Kprp	exon2	c.T341C	p.V114A	ENU
Pedigree 1	3	125561508	C	A	nonsynonymous SNV	Ndst4	exon3	c.C1064A	p.T355K	ENU
Pedigree 1	4	154887641	C	T	synonymous SNV	Mmel1	exon10	c.C792T	p.Y264Y	ENU
Pedigree 1	6	126975169	T	C	nonsynonymous SNV	D6Wsu163e	exon14	c.T1625C	p.V542A	ENU
Pedigree 1	6	132957264	A	T	stopgain SNV	Tas2r131	exon1	c.T581A	p.L194X	ENU
Pedigree 1	7	80284342	C	A	nonsynonymous SNV	Vps33b	exon10	c.C759A	p.D253E	ENU
Pedigree 1	7	86923065	A	T	nonsynonymous SNV	Vmn2r78	exon5	c.A1633T	p.T545S	ENU
Pedigree 1	10	43022236	A	C	nonsynonymous SNV	Sobp	exon6	c.T1352G	p.M451R	ENU
Pedigree 1	12	72481551	T	A	nonsynonymous SNV	Lrrc9	exon20	c.T2626A	p.W876R	ENU
Pedigree 1	12	85476338	T	A	nonsynonymous SNV	Fos	exon4	c.T1023A	p.F341L	ENU
Pedigree 1	13	23034506	A	T	nonsynonymous SNV	Vmn1r214	exon1	c.A169T	p.M57L	ENU
Pedigree 1	15	59341976	T	C	nonsynonymous SNV	E430025E21Rik	exon21	c.A2630G	p.D877G	ENU
Pedigree 1	16	28827933	G	T	nonsynonymous SNV	Mb21d2	exon2	c.C1288A	p.R430S	ENU
Pedigree 1	16	38266025	A	G	nonsynonymous SNV	Nr1i2	exon2	c.T77C	p.I26T	ENU
Pedigree 1	16	49896392	T	C	nonsynonymous SNV	Cd47	exon7	c.T785C	p.I262T	ENU
Pedigree 1	17	46576613	G	A	nonsynonymous SNV	Ptk7	exon12	c.C1774T	p.R592C	ENU
Pedigree 1	17	80216552	T	A	synonymous SNV	Ttc39d	exon1	c.T639A	p.P213P	ENU
Pedigree 1	19	3793072	T	C	synonymous SNV	Suv420h1	exon5	c.T168C	p.H56H	ENU
Pedigree 13	1	11140236	A	T	nonsynonymous_SNV	Prex2	exon17	c.A1762T	p.I588F	ENU
Pedigree 13	1	149840641	A	G	nonsynonymous_SNV	Pla2g4a	exon17	c.T2092C	p.F698L	ENU
Pedigree 13	2	25443328	T	C	nonsynonymous_SNV	Abca2	exon30	c.T4964C	p.V1655A	ENU
Pedigree 13	3	59325883	T	A	nonsynonymous_SNV	Igsf10	exon6	c.A5428T	p.T1810S	ENU
Pedigree 13	6	30641588	A	G	nonsynonymous_SNV	Cpa1	exon5	c.A580G	p.K194E	ENU
Pedigree 13	6	97993317	T	A	nonsynonymous_SNV	Mitf	exon3	c.T497A	p.M166K	ENU
Pedigree 13	6	125101969	T	A	nonsynonymous_SNV	Chd4	exon7	c.T866A	p.I289N	ENU
Pedigree 13	7	127788499	T	G	nonsynonymous_SNV	Setd1a	exon12	c.T2991G	p.D997E	ENU
Pedigree 13	8	13562168	T	G	nonsynonymous_SNV	1700029H14Rik	exon1	c.A181C	p.K61Q	ENU
Pedigree 13	9	38464760	A	T	nonsynonymous_SNV	Olfr904	exon1	c.A718T	p.T240S	ENU
Pedigree 13	10	7678676	A	G	nonsynonymous_SNV	Nup43	exon8	c.A1022G	p.E341G	ENU
Pedigree 13	11	33964797	G	A	nonsynonymous_SNV	Kcnmb1	exon2	c.G97A	p.V33I	ENU
Pedigree 13	12	71154824	C	T	nonsynonymous_SNV	2700049A03Rik	exon8	c.C1021T	p.R341C	ENU
Pedigree 13	12	76204304	T	C	nonsynonymous_SNV	Tex21	exon9	c.A1357G	p.T453A	ENU
Pedigree 13	12	85926893	T	C	nonsynonymous_SNV	Ttll5	exon24	c.T2414C	p.I805T	ENU
Pedigree 13	12	106042885	T	G	nonsynonymous_SNV	Vrk1	exon3	c.T209G	p.V70G	ENU
Pedigree 13	13	22441416	T	C	nonsynonymous_SNV	Vmn1r-ps103	exon1	c.T145C	p.Y49H	ENU
Pedigree 13	13	37931499	A	C	nonsynonymous_SNV	Rreb1	exon10	c.A2833C	p.K945Q	ENU
Pedigree 13	13	43057177	A	T	splicing	Phactr1	exon6	c.497-2A>T	NA	ENU
Pedigree 13	14	50964318	T	C	nonsynonymous_SNV	Pnp2	exon6	c.T760C	p.S254P	ENU
Pedigree 13	15	78888476	C	A	nonsynonymous_SNV	Gga1	exon9	c.C806A	p.T269K	ENU
Pedigree 13	16	58824697	T	A	nonsynonymous_SNV	Olfr175-ps1	exon2	c.A11T	p.D4V	ENU
Pedigree 13	19	8912851	T	C	nonsynonymous_SNV	Ganab	exon18	c.T2143C	p.Y715H	ENU
Pedigree 13	19	23616626	T	C	splicing	1700028P14Rik	exon3	c.153-2A>G	NA	ENU
Pedigree 6	1	58017826	T	C	synonymous SNV	Sgol2	exon7	c.T3168C	p.S1056S	ENU
Pedigree 6	1	75243553	A	G	nonsynonymous SNV	Dnajb2	exon8	c.A715G	p.T239A	ENU
Pedigree 6	2	30008245	A	G	nonsynonymous SNV	Sptan1	exon30	c.A3976G	p.S1326G	ENU
Pedigree 6	2	30090396	T	C	synonymous SNV	Pkn3	exon21	c.T2409C	p.V803V	ENU
Pedigree 6	4	42939543	T	A	nonsynonymous SNV	N28178	exon10	c.T1034A	p.I345N	ENU
Pedigree 6	4	116599350	T	A	nonsynonymous SNV	Ccdc17	exon11	c.T1315A	p.W439R	ENU
Pedigree 6	4	143617300	T	C	nonsynonymous SNV	Gm13083	exon3	c.T1169C	p.L390P	ENU
Pedigree 6	6	38195359	A	G	nonsynonymous SNV	D630045J12Rik	exon2	c.T1873C	p.S625P	ENU
Pedigree 6	6	58935706	A	G	nonsynonymous SNV	Fam13a	exon18	c.T1961C	p.V654A	ENU
Pedigree 6	6	87282723	G	A	synonymous SNV	Antxr1	exon8	c.C600T	p.N200N	ENU
Pedigree 6	6	113591215	A	G	synonymous SNV	Fancd2	exon42	c.A4089G	p.E1363E	ENU
Pedigree 6	6	121849860	A	G	nonsynonymous SNV	Mug1	exon6	c.A641G	p.K214R	ENU
Pedigree 6	7	4149610	A	G	synonymous SNV	Leng9	exon1	c.T66C	p.C22C	ENU
Pedigree 6	7	29109255	T	C	nonsynonymous SNV	Ryr1	exon13	c.A1391G	p.E464G	ENU
Pedigree 6	7	123983815	T	C	nonsynonymous SNV	Hs3st4	exon1	c.T635C	p.V212A	ENU
Pedigree 6	8	86713501	A	G	nonsynonymous SNV	Lonp2	exon13	c.A2128G	p.K710E	ENU
Pedigree 6	8	112002558	A	G	synonymous SNV	Kars	exon5	c.T516C	p.Y172Y	ENU
Pedigree 6	8	125941760	C	A	nonsynonymous SNV	BC021891	exon9	c.C2084A	p.T695K	ENU
Pedigree 6	9	81631894	A	G	nonsynonymous SNV	Htr1b	exon1	c.T659C	p.L220P	ENU
Pedigree 6	10	18516089	T	A	nonsynonymous SNV	Nhsl1	exon5	c.T590A	p.V197E	ENU
Pedigree 6	10	81370704	A	G	nonsynonymous SNV	Fzr1	exon5	c.T380C	p.L127P	ENU
Pedigree 6	11	78212187	C	T	nonsynonymous SNV	Supt6	exon31	c.G4219A	p.D1407N	ENU
Pedigree 6	13	55652099	T	A	nonsynonymous SNV	Ddx46	exon7	c.T821A	p.V274E	ENU
Pedigree 6	13	59536282	T	C	nonsynonymous SNV	Agtpbp1	exon3	c.A124G	p.T42A	ENU
Pedigree 6	15	63825049	A	T	stopgain SNV	Gsdmc2	exon14	c.T1272A	p.Y424X	ENU
Pedigree 6	18	37720736	A	T	nonsynonymous SNV	Pcdhgb4	exon1	c.A183T	p.L61F	ENU
Pedigree 1	14	12376664	C	T	nonsynonymous SNV	Cadps	exon28	c.G3847A	p.D1283N	not ENU
Pedigree 1	16	33885002	C	T	synonymous SNV	Itgb5	exon5	c.C661T	p.L221L	not ENU
Pedigree 1	2	26439278	A	C	synonymous SNV	Sec16a	exon2	c.T2724G	p.A908A	not in G1
Pedigree 1	3	133084916	G	A	nonsynonymous SNV	Gstcd	exon2	c.C89T	p.T30M	not in G1
Pedigree 1	7	39474173	C	T	nonsynonymous SNV	Zfp939	exon5	c.C1649T	p.T550I	not in G1
Pedigree 1	11	116539241	C	T	nonsynonymous SNV	Ube2o	exon18	c.G3670A	p.A1224T	not in G1
Pedigree 1	12	4865787	G	T	stopgain SNV	Mfsd2b	exon12	c.C1224A	p.Y408X	not in G1
Pedigree 1	1	26687400	A	T	nonsynonymous SNV	4931408C20Rik	exon1	c.T27A	p.N9K	seq error
Pedigree 1	1	171356715	G	C	nonsynonymous SNV	Pfdn2	exon3	c.G175C	p.D59H	seq error
Pedigree 1	5	24326433	C	T	synonymous SNV	Kcnh2	exon6	c.G1479A	p.V493V	seq error
Pedigree 1	6	116042915	C	G	nonsynonymous SNV	Tmcc1	exon4	c.G1455C	p.R485S	seq error
Pedigree 1	10	79268510	T	A	nonsynonymous SNV	Vmn2r81	exon3	c.T966A	p.H322Q	seq error
Pedigree 1	11	50603529	T	G	synonymous SNV	Adamts2	exon2	c.T429G	p.G143G	seq error
Pedigree 1	14	78513605	G	A	synonymous SNV	Akap11	exon7	c.C1341T	p.F447F	seq error
Pedigree 13	2	86046847	A	T	nonsynonymous_SNV	Olfr1034	exon1	c.A364T	p.M122L	seq error
Pedigree 13	9	44417150	A	T	nonsynonymous_SNV	Ccdc84	exon3	c.T344A	p.M115K	seq error
Pedigree 13	14	7549840	G	C	nonsynonymous_SNV	Gm3558	exon6	c.C559G	p.L187V	seq error
