# Supplementary material for: Whole exome sequencing of ENU-induced thrombosis modifier mutations in the mouse
Source: PLoS Genet. 2018 Sep 6;14(9):e1007658. doi: 10.1371/journal.pgen.1007658 (PMC6143275; doi:10.1371/journal.pgen.1007658)
Supplement: S4 Table — (XLSX) [file pgen.1007658.s011.xlsx]

## Sheet: S4_Table
CHROM	POS	REF	ALT	AnnovarType	MouseID	Gene	Exon	cDNA	AA	Count	Pval	Validation
6	97210822	T	C	nonsynonymous_SNV	53882	Arl6ip5	exon1	c.T2C	p.M1T	3	3.28e-05	ENU
6	97210913	A	T	nonsynonymous_SNV	83217	Arl6ip5	exon1	c.A93T	p.K31N	3	3.28e-05	ENU
6	97210957	A	C	nonsynonymous_SNV	83071	Arl6ip5	exon1	c.A137C	p.N46T	3	3.28e-05	ENU
2	60611441	T	A	nonsynonymous_SNV	13019	Itgb6	exon13	c.A2024T	p.N675I	4	0.0001119	ENU
2	60628375	G	T	nonsynonymous_SNV	10562	Itgb6	exon9	c.C1202A	p.P401Q	4	0.0001119	ENU
2	60668525	T	G	nonsynonymous_SNV	45755	Itgb6	exon4	c.A356C	p.Q119P	4	0.0001119	ENU
2	60674011	C	T	splicing	11468	Itgb6	na	na	na	4	0.0001119	ENU
15	4755321	C	A	nonsynonymous_SNV	29035	C6	exon6	c.C668A	p.T223N	4	0.0001139	ENU
15	4759850	T	G	nonsynonymous_SNV	83010	C6	exon7	c.T776G	p.I259S	4	0.0001139	ENU
15	4781860	C	T	stopgain	83737	C6	exon9	c.C1189T	p.Q397X	4	0.0001139	ENU
15	4789620	A	T	nonsynonymous_SNV	83796	C6	exon10	c.A1433T	p.E478V	4	0.0001139	ENU
19	43966248	T	C	nonsynonymous_SNV	2383	Cpn1	exon6	c.A938G	p.K313R	3	0.0004077	ENU
19	43966305	T	C	nonsynonymous_SNV	60716	Cpn1	exon6	c.A881G	p.D294G	3	0.0004077	ENU
19	43973982	T	C	nonsynonymous_SNV	76278	Cpn1	exon3	c.A527G	p.N176S	3	0.0004077	ENU
1	8414292	A	T	nonsynonymous_SNV	14418	Sntg1	exon20	c.T1306A	p.F436I	3	0.0005738	ENU
1	8677834	A	T	nonsynonymous_SNV	13019	Sntg1	exon10	c.T336A	p.N112K	3	0.0005738	ENU
1	8681990	A	G	nonsynonymous_SNV	24744	Sntg1	exon7	c.T202C	p.F68L	3	0.0005738	ENU
5	100556535	G	T	nonsynonymous_SNV	22721	Plac8	exon4	c.C295A	p.L99I	2	0.0005828	ENU
5	100556576	T	C	nonsynonymous_SNV	82147	Plac8	exon4	c.A254G	p.Y85C	2	0.0005828	ENU
19	47897442	T	C	nonsynonymous_SNV	89957	Itprip	exon2	c.A733G	p.T245A	3	0.0007128	ENU
19	47897591	A	T	nonsynonymous_SNV	96868	Itprip	exon2	c.T584A	p.M195K	3	0.0007128	ENU
19	47898054	T	A	nonsynonymous_SNV	82841	Itprip	exon2	c.A121T	p.M41L	3	0.0007128	ENU
8	105085650	T	A	nonsynonymous_SNV	98420	Ces3b	exon4	c.T530A	p.V177D	3	0.000753	ENU
8	105088716	C	T	nonsynonymous_SNV	24744	Ces3b	exon8	c.C1031T	p.T344I	3	0.000753	ENU
8	105091569	A	T	nonsynonymous_SNV	98313	Ces3b	exon10	c.A1202T	p.D401V	3	0.000753	ENU
11	43597466	T	C	nonsynonymous_SNV	83217	Fabp6	exon3	c.A332G	p.E111G	2	0.000754	ENU
11	43601464	A	T	nonsynonymous_SNV	11241	Fabp6	exon1	c.T48A	p.D16E	2	0.000754	ENU
3	108821795	T	C	nonsynonymous_SNV	88547	Stxbp3a	exon6	c.A431G	p.E144G	3	0.0008331	ENU
3	108827107	T	A	nonsynonymous_SNV	83737	Stxbp3a	exon3	c.A100T	p.I34L	3	0.0008331	ENU
3	108827586	T	A	nonsynonymous_SNV	10177	Stxbp3a	exon2	c.A86T	p.E29V	3	0.0008331	ENU
9	55580247	A	C	nonsynonymous_SNV	83971	Scaper	exon30	c.T3809G	p.V1270G	4	0.0009415	ENU
9	55685898	A	T	nonsynonymous_SNV	82522	Scaper	exon25	c.T2933A	p.V978D	4	0.0009415	ENU
9	55883916	C	T	nonsynonymous_SNV	29035	Scaper	exon9	c.G697A	p.A233T	4	0.0009415	ENU
9	55883919	A	G	nonsynonymous_SNV	83882	Scaper	exon9	c.T694C	p.S232P	4	0.0009415	ENU
12	116059795	T	C	nonsynonymous_SNV	96839	Zfp386	exon3	c.T1132C	p.S378P	3	0.0009799	false call
12	116060481	T	A	nonsynonymous_SNV	88129	Zfp386	exon3	c.T1818A	p.N606K	3	0.0009799	ENU
12	116060483	A	C	nonsynonymous_SNV	6654	Zfp386	exon3	c.A1820C	p.E607A	3	0.0009799	ENU
14	47016301	A	G	nonsynonymous_SNV	83217	Samd4	exon3	c.A221G	p.E74G	3	0.0014164
14	47016462	T	C	nonsynonymous_SNV	51283	Samd4	exon3	c.T382C	p.Y128H	3	0.0014164
14	47089105	T	C	nonsynonymous_SNV	76278	Samd4	exon10	c.T1694C	p.V565A	3	0.0014164
11	5962443	T	C	splicing	88129	Ykt6	na	c.393+2T>C	na	2	0.0017432
11	5966040	T	A	nonsynonymous_SNV	96245	Ykt6	exon7	c.T593A	p.M198K	2	0.0017432
2	130671460	T	A	splicing	45755	Itpa	na	c.124+2T>A	na	2	0.001748
2	130671577	C	T	nonsynonymous_SNV	83140	Itpa	exon3	c.C146T	p.P49L	2	0.001748
3	31150319	T	A	nonsynonymous_SNV	10177	Cldn11	exon1	c.T170A	p.V57D	2	0.0019082
3	31163219	T	C	nonsynonymous_SNV	96440	Cldn11	exon3	c.T535C	p.S179P	2	0.0019082
12	75391740	T	C	nonsynonymous_SNV	96839	Rhoj	exon3	c.T299C	p.F100S	2	0.0020364
12	75400177	C	T	nonsynonymous_SNV	90152	Rhoj	exon5	c.C569T	p.A190V	2	0.0020364
16	32273165	C	A	nonsynonymous_SNV	60716	Smco1	exon2	c.C60A	p.N20K	2	0.0020463
16	32273898	A	G	nonsynonymous_SNV	11468	Smco1	exon3	c.A386G	p.Y129C	2	0.0020463
2	6427781	A	G	nonsynonymous_SNV	80840	Usp6nl	exon13	c.A895G	p.M299V	3	0.0022296
2	6440935	C	A	nonsynonymous_SNV	89957	Usp6nl	exon15	c.C1653A	p.N551K	3	0.0022296
2	6441137	C	A	nonsynonymous_SNV	88129	Usp6nl	exon15	c.C1855A	p.P619T	3	0.0022296
9	64235805	G	A	stopgain	29035	Uchl4	exon1	c.G567A	p.W189X	2	0.0024247
9	64235900	A	T	nonsynonymous_SNV	83230	Uchl4	exon1	c.A662T	p.D221V	2	0.0024247
15	58052644	A	T	nonsynonymous_SNV	96868	Zhx1	exon3	c.T2205A	p.N735K	3	0.0024895
15	58052719	A	T	nonsynonymous_SNV	2383	Zhx1	exon3	c.T2130A	p.D710E	3	0.0024895
15	58054047	A	G	nonsynonymous_SNV	13019	Zhx1	exon3	c.T802C	p.S268P	3	0.0024895
6	41032430	A	G	nonsynonymous_SNV	82395	2210010C04Rik	exon4	c.T469C	p.S157P	2	0.0026526
6	41033091	T	C	nonsynonymous_SNV	83875	2210010C04Rik	exon3	c.A308G	p.N103S	2	0.0026526
6	116695289	C	T	nonsynonymous_SNV	60716	Tmem72	exon5	c.G590A	p.R197H	2	0.0033326
6	116696858	A	G	nonsynonymous_SNV	83971	Tmem72	exon4	c.T298C	p.S100P	2	0.0033326
3	30936887	A	G	nonsynonymous_SNV	91570	Phc3	exon8	c.T1180C	p.S394P	3	0.0035488
3	30958021	C	T	nonsynonymous_SNV	83875	Phc3	exon4	c.G399A	p.M133I	3	0.0035488
3	30965808	A	G	nonsynonymous_SNV	60712	Phc3	exon2	c.T142C	p.S48P	3	0.0035488
17	34333356	A	T	nonsynonymous_SNV	60716	H2-Eb2	exon2	c.A174T	p.R58S	2	0.0035982
17	34333486	G	A	nonsynonymous_SNV	96868	H2-Eb2	exon2	c.G304A	p.A102T	2	0.0035982
15	78399732	T	C	stoploss	83188	Tst	exon2	c.A894G	p.X298W	2	0.0038647
15	78405731	A	G	nonsynonymous_SNV	76278	Tst	exon1	c.T103C	p.S35P	2	0.0038647
6	132957094	A	G	nonsynonymous_SNV	3000	Tas2r131	exon1	c.T751C	p.F251L	2	0.004139
6	132957264	A	T	stopgain	60654	Tas2r131	exon1	c.T581A	p.L194X	2	0.004139
12	73179237	A	G	nonsynonymous_SNV	57372	Mnat1	exon4	c.A349G	p.N117D	2	0.0041409
12	73272465	T	A	stopgain	51255	Mnat1	exon8	c.T861A	p.Y287X	2	0.0041409
2	86041490	C	A	stopgain	29035	Olfr1033	exon3	c.C174A	p.Y58X	2	0.0041685
2	86041852	A	T	nonsynonymous_SNV	82522	Olfr1033	exon3	c.A536T	p.D179V	2	0.0041685
7	104893019	A	G	nonsynonymous_SNV	82522	Olfr666	exon1	c.T608C	p.M203T	2	0.0043499
7	104893325	A	G	nonsynonymous_SNV	83010	Olfr666	exon1	c.T302C	p.V101A	2	0.0043499
2	158036117	T	A	nonsynonymous_SNV	83010	Rprd1b	exon2	c.T273A	p.H91Q	2	0.0045504
2	158075012	T	A	nonsynonymous_SNV	82395	Rprd1b	exon7	c.T911A	p.L304Q	2	0.0045504
9	69759903	T	C	nonsynonymous_SNV	76989	Foxb1	exon2	c.A344G	p.D115G	2	0.004568
9	69759915	A	G	nonsynonymous_SNV	83071	Foxb1	exon2	c.T332C	p.V111A	2	0.004568
7	45650928	C	G	nonsynonymous_SNV	83217	Fut2	exon3	c.G419C	p.R140P	2	0.0051689
7	45651270	A	G	nonsynonymous_SNV	91310	Fut2	exon3	c.T77C	p.I26T	2	0.0051689
16	64766378	G	A	nonsynonymous_SNV	83010	4930453N24Rik	exon3	c.C982T	p.H328Y	2	0.005207
16	64770802	T	A	nonsynonymous_SNV	83188	4930453N24Rik	exon1	c.A62T	p.N21I	2	0.005207
14	20300606	T	C	nonsynonymous_SNV	6927	Nudt13	exon2	c.T10C	p.Y4H	2	0.0053222
14	20307741	T	A	nonsynonymous_SNV	42885	Nudt13	exon5	c.T407A	p.I136N	2	0.0053222
1	171216511	A	T	nonsynonymous_SNV	89965	Nr1i3	exon4	c.A401T	p.H134L	2	0.0054754
1	171217077	T	C	nonsynonymous_SNV	5401	Nr1i3	exon6	c.T580C	p.S194P	2	0.0054754
1	128589159	A	C	nonsynonymous_SNV	83882	Cxcr4	exon2	c.T764G	p.F255C	2	0.0054783
1	128589627	T	C	nonsynonymous_SNV	11468	Cxcr4	exon2	c.A296G	p.D99G	2	0.0054783
14	49178115	T	C	nonsynonymous_SNV	88025	Naa30	exon3	c.T847C	p.F283L	2	0.0056589
14	49187642	T	A	stopgain	83140	Naa30	exon5	c.T1056A	p.Y352X	2	0.0056589
2	21399337	G	A	nonsynonymous_SNV	11082	Gpr158	exon2	c.G919A	p.D307N	3	0.0057989
2	21810680	A	T	nonsynonymous_SNV	6927	Gpr158	exon8	c.A1883T	p.H628L	3	0.0057989
2	21826776	A	C	nonsynonymous_SNV	10653	Gpr158	exon11	c.A2686C	p.T896P	3	0.0057989
6	119320781	A	G	nonsynonymous_SNV	83875	Lrtm2	exon4	c.T298C	p.S100P	2	0.0058213
6	119320949	T	C	nonsynonymous_SNV	98172	Lrtm2	exon4	c.A130G	p.T44A	2	0.0058213
8	128993081	T	A	splicing	96440	Ccdc7	na	c.713-2A>T	na	2	0.0058541
8	129061812	A	T	nonsynonymous_SNV	83230	Ccdc7	exon3	c.T35A	p.M12K	2	0.0058541
17	78400689	T	C	nonsynonymous_SNV	96247	Fez2	exon5	c.A829G	p.K277E	2	0.0059515
17	78417939	T	C	nonsynonymous_SNV	82522	Fez2	exon1	c.A145G	p.S49G	2	0.0059515
13	33091347	G	A	nonsynonymous_SNV	57372	Serpinb1b	exon5	c.G454A	p.V152M	2	0.0061793
13	33091656	A	G	nonsynonymous_SNV	60712	Serpinb1b	exon6	c.A572G	p.D191G	2	0.0061793
5	112307703	T	A	nonsynonymous_SNV	10382	Tpst2	exon3	c.T107A	p.V36E	2	0.0064102
5	112308116	T	C	nonsynonymous_SNV	2730	Tpst2	exon3	c.T520C	p.F174L	2	0.0064102
1	130449415	A	T	splicing	57258	Cd55	na	c.1003+2T>A	na	2	0.0064455
1	130452511	A	T	stopgain	3000	Cd55	exon6	c.T729A	p.Y243X	2	0.0064455
16	31050630	A	G	splicing	82841	Xxylt1	na	c.649+2T>C	na	2	0.0064592
16	31081013	T	C	nonsynonymous_SNV	60716	Xxylt1	exon1	c.A323G	p.E108G	2	0.0064592
17	34837892	CCCTCCCAGGGGTCCCGGCTGG	C	frameshift_deletion	51255	Dxo	exon3	c.357_369del	p.G119fs	2	0.0066481
17	34838043	A	G	nonsynonymous_SNV	83929	Dxo	exon3	c.A499G	p.T167A	2	0.0066481
18	77643121	A	T	nonsynonymous_SNV	83071	8030462N17Rik	exon4	c.T957A	p.N319K	2	0.0066601
18	77674470	A	G	nonsynonymous_SNV	11600	8030462N17Rik	exon2	c.T145C	p.S49P	2	0.0066601
8	107416245	G	A	nonsynonymous_SNV	82194	Nob1	exon8	c.C803T	p.T268I	2	0.0068103
8	107424984	C	A	nonsynonymous_SNV	83971	Nob1	exon1	c.G45T	p.L15F	2	0.0068103
1	172210373	T	A	nonsynonymous_SNV	45755	Casq1	exon11	c.A1190T	p.D397V	2	0.0069006
1	172216837	T	G	nonsynonymous_SNV	88041	Casq1	exon3	c.A422C	p.D141A	2	0.0069006
15	79369690	A	G	nonsynonymous_SNV	89965	Tmem184b	exon5	c.T505C	p.F169L	2	0.00716
15	79378585	A	G	nonsynonymous_SNV	82744	Tmem184b	exon2	c.T71C	p.V24A	2	0.00716
12	104147387	C	T	nonsynonymous_SNV	83737	Serpina3c	exon5	c.G1099A	p.G367S	2	0.0072476
12	104151485	T	G	nonsynonymous_SNV	91570	Serpina3c	exon2	c.A593C	p.D198A	2	0.0072476
4	49447771	T	C	nonsynonymous_SNV	6654	Acnat1	exon3	c.A809G	p.Y270C	2	0.0072518
4	49450650	G	T	nonsynonymous_SNV	13019	Acnat1	exon1	c.C460A	p.P154T	2	0.0072518
14	21038057	G	A	nonsynonymous_SNV	82744	Ap3m1	exon7	c.C932T	p.T311I	2	0.0073176
14	21038160	T	C	nonsynonymous_SNV	13019	Ap3m1	exon7	c.A829G	p.K277E	2	0.0073176
10	61614103	T	C	nonsynonymous_SNV	76387	Npffr1	exon2	c.T155C	p.L52P	2	0.0078005
10	61614178	T	C	nonsynonymous_SNV	10382	Npffr1	exon2	c.T230C	p.V77A	2	0.0078005
8	14928847	T	C	nonsynonymous_SNV	83140	Arhgef10	exon3	c.T113C	p.V38A	3	0.0078972
8	14930203	T	C	nonsynonymous_SNV	5401	Arhgef10	exon4	c.T442C	p.S148P	3	0.0078972
8	14961286	G	A	splicing	83685	Arhgef10	exon16	c.1707+1G>A	na	3	0.0078972
4	138304883	A	C	nonsynonymous_SNV	83071	Ddost	exon1	c.A5C	p.K2T	2	0.0080293
4	138311958	T	G	nonsynonymous_SNV	89965	Ddost	exon11	c.T1301G	p.M434R	2	0.0080293
4	22487008	A	G	nonsynonymous_SNV	60716	Pou3f2	exon1	c.T1124C	p.F375S	2	0.0082324
4	22487038	A	G	nonsynonymous_SNV	10562	Pou3f2	exon1	c.T1094C	p.V365A	2	0.0082324
7	112059064	T	C	nonsynonymous_SNV	33095	Usp47	exon6	c.T649C	p.Y217H	3	0.0082978
7	112082440	T	C	nonsynonymous_SNV	76582	Usp47	exon13	c.T1457C	p.M486T	3	0.0082978
7	112086024	C	A	nonsynonymous_SNV	60654	Usp47	exon16	c.C1741A	p.H581N	3	0.0082978
8	84887044	T	C	nonsynonymous_SNV	88503	Gcdh	exon12	c.A1280G	p.D427G	2	0.0083086
8	84893077	C	T	nonsynonymous_SNV	89957	Gcdh	exon4	c.G242A	p.R81H	2	0.0083086
4	141796525	T	C	nonsynonymous_SNV	5401	Casp9	exon2	c.T223C	p.S75P	2	0.0085387
4	141805504	T	G	nonsynonymous_SNV	55922	Casp9	exon4	c.T710G	p.F237C	2	0.0085387
14	31265420	T	C	nonsynonymous_SNV	57931	Dnah1	exon67	c.A10621G	p.T3541A	5	0.0086827
14	31269461	T	C	nonsynonymous_SNV	82458	Dnah1	exon59	c.A9359G	p.E3120G	5	0.0086827
14	31269841	T	C	nonsynonymous_SNV	22721	Dnah1	exon58	c.A9203G	p.E3068G	5	0.0086827
14	31292482	C	T	nonsynonymous_SNV	83071	Dnah1	exon34	c.G5305A	p.A1769T	5	0.0086827
14	31307925	G	T	stopgain	11187	Dnah1	exon10	c.C1422A	p.Y474X	5	0.0086827
15	44479643	T	C	nonsynonymous_SNV	60716	Pkhd1l1	exon6	c.T515C	p.V172A	5	0.0086899
15	44491110	A	T	nonsynonymous_SNV	80493	Pkhd1l1	exon11	c.A896T	p.D299V	5	0.0086899
15	44529638	A	T	nonsynonymous_SNV	98491	Pkhd1l1	exon38	c.A5368T	p.I1790L	5	0.0086899
15	44545499	G	T	splicing	98172	Pkhd1l1	na	c.7380+1G>T	na	5	0.0086899
15	44564366	A	G	nonsynonymous_SNV	76582	Pkhd1l1	exon59	c.A9818G	p.D3273G	5	0.0086899
13	23880453	A	C	nonsynonymous_SNV	91570	Slc17a1	exon9	c.A991C	p.I331L	2	0.0089009
13	23892542	A	T	nonsynonymous_SNV	2164	Slc17a1	exon12	c.A1271T	p.E424V	2	0.0089009
20	20928450	T	A	nonsynonymous_SNV	5401	Cfp	exon5	c.A632T	p.E211V	2	0.0089039
20	20931221	A	G	nonsynonymous_SNV	83010	Cfp	exon2	c.T146C	p.V49A	2	0.0089039
8	68892757	T	C	nonsynonymous_SNV	96868	Lpl	exon3	c.T412C	p.F138L	2	0.009211
8	68896745	A	C	nonsynonymous_SNV	88025	Lpl	exon6	c.A922C	p.N308H	2	0.009211
19	7274028	A	G	nonsynonymous_SNV	11478	Rcor2	exon10	c.A904G	p.R302G	2	0.0094157
19	7274349	A	G	nonsynonymous_SNV	88025	Rcor2	exon11	c.A1132G	p.I378V	2	0.0094157
15	63825049	A	T	stopgain	83457	Gsdmc2	exon12	c.T1272A	p.Y424X	2	0.0094673
15	63835804	C	T	stopgain	96868	Gsdmc2	exon2	c.G140A	p.W47X	2	0.0094673
2	14271327	C	T	stopgain	13019	Mrc1	exon9	c.C1471T	p.Q491X	3	0.0096271
2	14315239	G	A	nonsynonymous_SNV	83929	Mrc1	exon22	c.G2983A	p.V995I	3	0.0096271
2	14325245	C	T	nonsynonymous_SNV	83882	Mrc1	exon26	c.C3664T	p.P1222S	3	0.0096271
2	129463543	T	C	nonsynonymous_SNV	88262	F830045P16Rik	exon4	c.A910G	p.T304A	2	0.0097102
2	129472641	T	A	nonsynonymous_SNV	88503	F830045P16Rik	exon3	c.A715T	p.I239F	2	0.0097102
4	143851812	T	C	nonsynonymous_SNV	22721	Gm13103	exon3	c.T641C	p.I214T	2	0.0097998
4	143851827	G	A	nonsynonymous_SNV	11187	Gm13103	exon3	c.G656A	p.C219Y	2	0.0097998
6	71216853	T	A	nonsynonymous_SNV	57931	Smyd1	exon9	c.A1189T	p.M397L	2	0.0098133
6	71262182	T	C	nonsynonymous_SNV	98172	Smyd1	exon1	c.A23G	p.N8S	2	0.0098133
2	154227156	A	C	nonsynonymous_SNV	82841	Bpifb5	exon3	c.A392C	p.Q131P	2	0.0098193
2	154228116	A	T	nonsynonymous_SNV	91310	Bpifb5	exon4	c.A485T	p.Q162L	2	0.0098193
6	125566323	T	C	nonsynonymous_SNV	10020	Vwf	exon5	c.T517C	p.F173L	4	0.0098416
6	125665197	T	A	stopgain	88129	Vwf	exon41	c.T7080A	p.C2360X	4	0.0098416
6	125666677	T	C	nonsynonymous_SNV	83140	Vwf	exon42	c.T7180C	p.C2394R	4	0.0098416
6	125683632	G	A	nonsynonymous_SNV	6927	Vwf	exon49	c.G8102A	p.C2701Y	4	0.0098416
11	120362479	T	G	nonsynonymous_SNV	42885	Fscn2	exon1	c.T771G	p.S257R	2	0.0098813
11	120362508	A	G	nonsynonymous_SNV	10562	Fscn2	exon1	c.A800G	p.N267S	2	0.0098813
11	70617342	C	T	nonsynonymous_SNV	83071	Chrne	exon7	c.G607A	p.G203R	2	0.010014
11	70618182	T	C	nonsynonymous_SNV	88129	Chrne	exon5	c.A473G	p.D158G	2	0.010014
2	25083688	A	G	nonsynonymous_SNV	91310	Entpd8	exon6	c.A746G	p.D249G	2	0.010092
2	25085084	T	A	nonsynonymous_SNV	13019	Entpd8	exon10	c.T1426A	p.F476I	2	0.010092
4	3904355	A	G	nonsynonymous_SNV	88041	Plag1	exon6	c.T835C	p.S279P	2	0.0101165
4	3904576	A	T	nonsynonymous_SNV	98491	Plag1	exon6	c.T614A	p.V205E	2	0.0101165
17	23580794	C	A	nonsynonymous_SNV	88129	Zfp13	exon4	c.G319T	p.A107S	2	0.010359
17	23585491	A	G	nonsynonymous_SNV	83875	Zfp13	exon2	c.T4C	p.S2P	2	0.010359
4	115601108	T	C	nonsynonymous_SNV	83140	Cyp4a32	exon1	c.T134C	p.L45P	2	0.010562
4	115611338	A	T	nonsynonymous_SNV	88955	Cyp4a32	exon8	c.A1016T	p.H339L	2	0.010562
6	24796067	T	C	nonsynonymous_SNV	5401	Spam1	exon2	c.T16C	p.F6L	2	0.0106273
6	24796824	T	C	nonsynonymous_SNV	6654	Spam1	exon2	c.T773C	p.L258P	2	0.0106273
6	124904543	T	C	nonsynonymous_SNV	60712	Lag3	exon8	c.A1465G	p.R489G	2	0.0110135
6	124908427	T	G	nonsynonymous_SNV	98313	Lag3	exon5	c.A989C	p.H330P	2	0.0110135
5	140635561	A	G	nonsynonymous_SNV	83411	Ttyh3	exon3	c.T358C	p.Y120H	2	0.011132
5	140648823	G	A	nonsynonymous_SNV	11478	Ttyh3	exon1	c.C5T	p.A2V	2	0.011132
7	30775332	A	T	nonsynonymous_SNV	60693	Dmkn	exon13	c.A1238T	p.H413L	2	0.0111321
7	30776115	C	A	nonsynonymous_SNV	82395	Dmkn	exon14	c.C1327A	p.Q443K	2	0.0111321
6	3687603	A	T	nonsynonymous_SNV	11468	Calcr	exon16	c.T1394A	p.I465N	2	0.0114458
6	3707599	T	C	nonsynonymous_SNV	6927	Calcr	exon10	c.A700G	p.M234V	2	0.0114458
11	50873024	T	A	nonsynonymous_SNV	83230	Zfp454	exon6	c.A1580T	p.Q527L	2	0.0116308
11	50873839	C	A	nonsynonymous_SNV	6654	Zfp454	exon6	c.G765T	p.E255D	2	0.0116308
4	16129060	A	T	stopgain	10562	Ripk2	exon8	c.T989A	p.L330X	2	0.0116869
4	16155078	A	G	nonsynonymous_SNV	11187	Ripk2	exon3	c.T440C	p.L147P	2	0.0116869
15	4899191	A	T	nonsynonymous_SNV	80821	Mroh2b	exon1	c.A5T	p.E2V	3	0.0119016
15	4904241	T	C	nonsynonymous_SNV	51283	Mroh2b	exon4	c.T272C	p.V91A	3	0.0119016
15	4915225	A	C	nonsynonymous_SNV	83971	Mroh2b	exon13	c.A1307C	p.D436A	3	0.0119016
9	99576632	A	T	nonsynonymous_SNV	90152	Dbr1	exon2	c.A254T	p.H85L	2	0.0122037
9	99579443	G	T	splicing	89285	Dbr1	na	c.489+1G>T	na	2	0.0122037
15	101676647	A	G	nonsynonymous_SNV	33095	Krt6b	exon9	c.T1547C	p.F516S	2	0.0123259
15	101676756	A	G	nonsynonymous_SNV	11082	Krt6b	exon9	c.T1438C	p.S480P	2	0.0123259
17	12918163	A	G	nonsynonymous_SNV	29035	Tcp1	exon3	c.A271G	p.T91A	2	0.0123899
17	12919859	A	G	nonsynonymous_SNV	42885	Tcp1	exon5	c.A422G	p.D141G	2	0.0123899
2	54857839	C	T	nonsynonymous_SNV	82458	Galnt13	exon7	c.C731T	p.T244M	2	0.0123941
2	55112905	T	C	nonsynonymous_SNV	83875	Galnt13	exon13	c.T1615C	p.C539R	2	0.0123941
13	76066793	T	C	nonsynonymous_SNV	76582	Arsk	exon6	c.A941G	p.D314G	2	0.0123976
13	76074863	A	C	nonsynonymous_SNV	10178	Arsk	exon4	c.T614G	p.L205W	2	0.0123976
14	117435808	A	G	nonsynonymous_SNV	2164	Gpc6	exon3	c.A476G	p.E159G	2	0.0127086
14	117974998	A	G	nonsynonymous_SNV	90152	Gpc6	exon9	c.A1580G	p.E527G	2	0.0127086
7	139089523	T	C	nonsynonymous_SNV	82744	Dpysl4	exon2	c.T53C	p.L18P	2	0.0130277
7	139096320	T	C	nonsynonymous_SNV	82522	Dpysl4	exon9	c.T964C	p.S322P	2	0.0130277
8	90252717	T	C	nonsynonymous_SNV	22721	Tox3	exon6	c.A919G	p.T307A	2	0.0131976
8	90270360	C	T	nonsynonymous_SNV	82147	Tox3	exon3	c.G274A	p.D92N	2	0.0131976
13	9878327	A	T	nonsynonymous_SNV	10178	Chrm3	exon5	c.T672A	p.F224L	2	0.0137817
13	9878963	C	A	nonsynonymous_SNV	83619	Chrm3	exon5	c.G36T	p.L12F	2	0.0137817
7	56100169	T	A	nonsynonymous_SNV	51255	Herc2	exon13	c.T1692A	p.S564R	5	0.0138441
7	56138950	A	G	nonsynonymous_SNV	82086	Herc2	exon35	c.A5447G	p.Q1816R	5	0.0138441
7	56157762	T	C	nonsynonymous_SNV	91570	Herc2	exon47	c.T7598C	p.V2533A	5	0.0138441
7	56163760	T	A	nonsynonymous_SNV	10451	Herc2	exon49	c.T7738A	p.C2580S	5	0.0138441
7	56206639	T	C	splicing	45755	Herc2	na	c.11822+2T>C	na	5	0.0138441
11	29553649	G	C	nonsynonymous_SNV	80493	1700034F02Rik	exon2	c.G64C	p.E22Q	2	0.0140341
11	29560845	C	A	stopgain	80840	1700034F02Rik	exon6	c.C846A	p.Y282X	2	0.0140341
2	165420006	C	G	nonsynonymous_SNV	83071	Slc13a3	exon10	c.G1306C	p.A436P	2	0.0142987
2	165445620	A	T	nonsynonymous_SNV	76582	Slc13a3	exon3	c.T413A	p.L138Q	2	0.0142987
9	4330330	A	G	nonsynonymous_SNV	83794	Kbtbd3	exon4	c.A703G	p.T235A	2	0.0145701
9	4331087	C	T	nonsynonymous_SNV	76824	Kbtbd3	exon4	c.C1460T	p.A487V	2	0.0145701
17	33381337	A	G	nonsynonymous_SNV	96440	Zfp101	exon4	c.T1444C	p.S482P	2	0.0146944
17	33382053	A	G	nonsynonymous_SNV	6927	Zfp101	exon4	c.T728C	p.V243A	2	0.0146944
6	90409351	T	C	nonsynonymous_SNV	91570	Ccdc37	exon13	c.A1283G	p.Q428R	2	0.0147626
6	90413019	A	G	nonsynonymous_SNV	11600	Ccdc37	exon9	c.T748C	p.S250P	2	0.0147626
17	25840674	T	C	nonsynonymous_SNV	83619	Rhot2	exon14	c.A1175G	p.D392G	2	0.0150727
17	25842382	T	C	nonsynonymous_SNV	60654	Rhot2	exon6	c.A313G	p.T105A	2	0.0150727
5	21760695	G	A	nonsynonymous_SNV	83929	Dnajc2	exon14	c.C1459T	p.H487Y	2	0.0150865
5	21768554	A	T	nonsynonymous_SNV	91570	Dnajc2	exon9	c.T816A	p.N272K	2	0.0150865
6	88586788	T	A	nonsynonymous_SNV	76989	Kbtbd12	exon5	c.A1676T	p.H559L	2	0.0152469
6	88618756	C	T	nonsynonymous_SNV	29035	Kbtbd12	exon2	c.G91A	p.V31I	2	0.0152469
7	113299364	T	A	nonsynonymous_SNV	82522	Arntl	exon13	c.T998A	p.I333K	2	0.0153073
7	113304395	T	A	nonsynonymous_SNV	11477	Arntl	exon16	c.T1397A	p.M466K	2	0.0153073
9	62796708	G	T	nonsynonymous_SNV	98491	Fem1b	exon2	c.C1269A	p.N423K	2	0.0154335
9	62811164	T	C	nonsynonymous_SNV	57931	Fem1b	exon1	c.A142G	p.T48A	2	0.0154335
7	42612599	G	A	nonsynonymous_SNV	88547	9830147E19Rik	exon4	c.C1816T	p.P606S	2	0.0158174
7	42612837	A	T	nonsynonymous_SNV	10020	9830147E19Rik	exon4	c.T1578A	p.N526K	2	0.0158174
3	93470911	T	A	nonsynonymous_SNV	3000	Tchhl1	exon3	c.T921A	p.D307E	2	0.0159037
3	93471635	C	T	nonsynonymous_SNV	83164	Tchhl1	exon3	c.C1645T	p.H549Y	2	0.0159037
6	28829804	A	T	nonsynonymous_SNV	11478	Lrrc4	exon1	c.T1811A	p.I604N	2	0.016597
6	28831364	T	C	nonsynonymous_SNV	83071	Lrrc4	exon1	c.A251G	p.N84S	2	0.016597
3	92824294	C	A	nonsynonymous_SNV	60693	Kprp	exon2	c.G1448T	p.R483L	2	0.0167684
3	92825401	A	G	nonsynonymous_SNV	60654	Kprp	exon2	c.T341C	p.V114A	2	0.0167684
10	84374668	A	G	nonsynonymous_SNV	83010	Nuak1	exon7	c.T1555C	p.S519P	2	0.0167759
10	84380792	A	T	stopgain	13019	Nuak1	exon5	c.T657A	p.Y219X	2	0.0167759
11	80243477	T	C	nonsynonymous_SNV	98172	Rhot1	exon11	c.T895C	p.Y299H	2	0.0174229
11	80253043	T	C	nonsynonymous_SNV	88503	Rhot1	exon17	c.T1532C	p.V511A	2	0.0174229
3	108752110	A	G	nonsynonymous_SNV	2216	Aknad1	exon2	c.A439G	p.T147A	2	0.0175995
3	108774984	T	A	nonsynonymous_SNV	60716	Aknad1	exon8	c.T1461A	p.D487E	2	0.0175995
8	123373994	C	T	nonsynonymous_SNV	96868	Tcf25	exon1	c.C122T	p.P41L	2	0.017605
8	123393197	G	C	nonsynonymous_SNV	82522	Tcf25	exon11	c.G1181C	p.R394P	2	0.017605
2	132934993	C	T	nonsynonymous_SNV	2164	Fermt1	exon5	c.G574A	p.D192N	2	0.0176824
2	132936051	T	A	nonsynonymous_SNV	82522	Fermt1	exon4	c.A497T	p.N166I	2	0.0176824
2	129199827	T	A	nonsynonymous_SNV	76278	Slc20a1	exon2	c.T109A	p.F37I	2	0.0178599
2	129207616	T	G	nonsynonymous_SNV	11477	Slc20a1	exon7	c.T797G	p.V266G	2	0.0178599
12	98222650	A	G	nonsynonymous_SNV	82744	Galc	exon11	c.T1201C	p.Y401H	2	0.0179876
12	98234339	A	G	nonsynonymous_SNV	83619	Galc	exon8	c.T811C	p.W271R	2	0.0179876
7	27877871	T	C	nonsynonymous_SNV	83971	Zfp607	exon5	c.T365C	p.L122P	2	0.0181288
7	27879333	T	A	nonsynonymous_SNV	82522	Zfp607	exon5	c.T1827A	p.N609K	2	0.0181288
1	63737880	T	A	nonsynonymous_SNV	10451	Fastkd2	exon6	c.T1174A	p.Y392N	2	0.0182627
1	63748048	T	C	nonsynonymous_SNV	91570	Fastkd2	exon9	c.T1640C	p.L547S	2	0.0182627
14	79428300	A	G	nonsynonymous_SNV	80821	Kbtbd7	exon1	c.A1571G	p.D524G	2	0.0182947
14	79428513	T	C	nonsynonymous_SNV	82522	Kbtbd7	exon1	c.T1784C	p.V595A	2	0.0182947
2	130026791	T	C	nonsynonymous_SNV	82522	Tgm3	exon5	c.T647C	p.V216A	2	0.0185172
2	130042003	A	C	nonsynonymous_SNV	76526	Tgm3	exon10	c.A1580C	p.N527T	2	0.0185172
11	117721060	A	G	nonsynonymous_SNV	10382	Tnrc6c	exon5	c.A523G	p.T175A	3	0.0187136
11	117721327	G	A	nonsynonymous_SNV	88025	Tnrc6c	exon5	c.G790A	p.V264I	3	0.0187136
11	117749719	T	A	nonsynonymous_SNV	88041	Tnrc6c	exon15	c.T4334A	p.M1445K	3	0.0187136
5	66276573	T	C	nonsynonymous_SNV	80840	Nsun7	exon5	c.T565C	p.S189P	2	0.0187196
5	66289500	A	T	nonsynonymous_SNV	11468	Nsun7	exon10	c.A1382T	p.E461V	2	0.0187196
5	123951216	A	G	nonsynonymous_SNV	10653	Ccdc62	exon7	c.A916G	p.K306E	2	0.0188474
5	123951228	C	T	nonsynonymous_SNV	80821	Ccdc62	exon7	c.C928T	p.L310F	2	0.0188474
10	93845784	C	T	nonsynonymous_SNV	98172	Usp44	exon3	c.C95T	p.T32I	2	0.0194446
10	93846545	G	A	nonsynonymous_SNV	5401	Usp44	exon3	c.G856A	p.V286I	2	0.0194446
11	87868677	T	C	nonsynonymous_SNV	2383	Epx	exon10	c.A1585G	p.K529E	2	0.0195612
11	87871344	A	T	stopgain	83071	Epx	exon7	c.T1080A	p.C360X	2	0.0195612
6	38158085	A	C	nonsynonymous_SNV	96868	D630045J12Rik	exon11	c.T4159G	p.S1387A	3	0.019642
6	38195359	A	G	nonsynonymous_SNV	83457	D630045J12Rik	exon2	c.T1873C	p.S625P	3	0.019642
6	38196361	C	T	nonsynonymous_SNV	96440	D630045J12Rik	exon2	c.G871A	p.V291I	3	0.019642
11	58891502	C	A	stopgain	24744	Zfp39	exon5	c.G433T	p.E145X	2	0.019647
11	58900671	A	T	nonsynonymous_SNV	57372	Zfp39	exon3	c.T189A	p.D63E	2	0.019647
1	135877676	T	C	nonsynonymous_SNV	83794	Pkp1	exon11	c.A2021G	p.N674S	2	0.0201561
1	135877815	T	C	nonsynonymous_SNV	83971	Pkp1	exon11	c.A1882G	p.T628A	2	0.0201561
4	58946266	T	A	nonsynonymous_SNV	24744	Zkscan16	exon2	c.T140A	p.F47Y	2	0.0201865
4	58957625	T	C	nonsynonymous_SNV	82086	Zkscan16	exon6	c.T1906C	p.S636P	2	0.0201865
18	33442829	C	T	nonsynonymous_SNV	60716	Nrep	exon4	c.G68A	p.G23E	1	0.0205337
5	150038233	T	A	nonsynonymous_SNV	60716	Rxfp2	exon3	c.T217A	p.F73I	2	0.0205929
5	150051610	G	A	nonsynonymous_SNV	76526	Rxfp2	exon8	c.G641A	p.G214E	2	0.0205929
1	84370841	C	T	nonsynonymous_SNV	91570	Dner	exon13	c.G2137A	p.V713M	2	0.0206115
1	84534898	T	G	nonsynonymous_SNV	82522	Dner	exon5	c.A947C	p.D316A	2	0.0206115
1	127366425	C	T	nonsynonymous_SNV	6927	Mgat5	exon6	c.C503T	p.S168L	2	0.0207506
1	127390838	C	T	stopgain	89957	Mgat5	exon10	c.C1069T	p.Q357X	2	0.0207506
9	18330818	T	A	nonsynonymous_SNV	11600	Naalad2	exon16	c.A1675T	p.T559S	2	0.0207888
9	18376560	T	C	nonsynonymous_SNV	89957	Naalad2	exon6	c.A659G	p.D220G	2	0.0207888
16	31989204	A	G	nonsynonymous_SNV	82620	Senp5	exon2	c.T1231C	p.S411P	2	0.0211902
16	31989939	G	A	nonsynonymous_SNV	83685	Senp5	exon2	c.C496T	p.P166S	2	0.0211902
12	113544063	G	T	nonsynonymous_SNV	57372	Adam6a	exon1	c.G55T	p.V19F	2	0.021485
12	113545101	T	A	nonsynonymous_SNV	82086	Adam6a	exon1	c.T1093A	p.C365S	2	0.021485
8	105461068	A	G	nonsynonymous_SNV	2164	Lrrc36	exon10	c.A1615G	p.T539A	2	0.0214913
8	105463898	T	A	nonsynonymous_SNV	80840	Lrrc36	exon11	c.T1835A	p.V612E	2	0.0214913
8	55872906	G	A	nonsynonymous_SNV	10177	Adam29	exon2	c.C512T	p.S171F	2	0.0218192
8	55873357	T	C	nonsynonymous_SNV	96440	Adam29	exon2	c.A61G	p.I21V	2	0.0218192
12	78492072	A	G	nonsynonymous_SNV	11477	Gphn	exon7	c.A491G	p.H164R	2	0.0222615
12	78664559	G	T	nonsynonymous_SNV	83520	Gphn	exon19	c.G1914T	p.K638N	2	0.0222615
11	83709163	A	G	nonsynonymous_SNV	83875	Wfdc18	exon1	c.A46G	p.T16A	1	0.0223754
4	32669030	A	G	nonsynonymous_SNV	83520	Mdn1	exon6	c.A1087G	p.T363A	5	0.0225232
4	32686337	T	C	nonsynonymous_SNV	98313	Mdn1	exon19	c.T2603C	p.V868A	5	0.0225232
4	32726897	A	C	nonsynonymous_SNV	11600	Mdn1	exon52	c.A7955C	p.K2652T	5	0.0225232
4	32746482	A	G	nonsynonymous_SNV	83164	Mdn1	exon76	c.A12427G	p.S4143G	5	0.0225232
4	32760731	A	G	nonsynonymous_SNV	11478	Mdn1	exon89	c.A14780G	p.E4927G	5	0.0225232
17	24224319	A	G	nonsynonymous_SNV	10177	Ccnf	exon17	c.T1913C	p.V638A	2	0.0226404
17	24249361	G	A	stopgain	60716	Ccnf	exon2	c.C61T	p.R21X	2	0.0226404
12	38190115	G	A	nonsynonymous_SNV	98420	Dgkb	exon16	c.G1390A	p.G464R	2	0.0236111
12	38190120	T	A	nonsynonymous_SNV	76278	Dgkb	exon16	c.T1395A	p.N465K	2	0.0236111
18	37505896	C	T	nonsynonymous_SNV	83071	Pcdhb20	exon1	c.C1474T	p.P492S	2	0.0237279
18	37506535	T	C	nonsynonymous_SNV	60693	Pcdhb20	exon1	c.T2113C	p.S705P	2	0.0237279
2	72398379	G	A	nonsynonymous_SNV	80493	Zak	exon11	c.G941A	p.R314H	2	0.0238968
2	72416587	T	C	nonsynonymous_SNV	2164	Zak	exon15	c.T1250C	p.F417S	2	0.0238968
18	57477132	T	A	nonsynonymous_SNV	98420	Ctxn3	exon2	c.T20A	p.V7D	1	0.0240789
10	53348693	T	C	nonsynonymous_SNV	80493	Cep85l	exon3	c.A799G	p.T267A	2	0.0241113
10	53348752	A	G	nonsynonymous_SNV	2164	Cep85l	exon3	c.T740C	p.L247P	2	0.0241113
2	59900770	A	G	nonsynonymous_SNV	29035	Baz2b	exon36	c.T6251C	p.V2084A	3	0.0243427
2	59962147	T	C	nonsynonymous_SNV	80840	Baz2b	exon9	c.A1636G	p.R546G	3	0.0243427
2	59978601	G	T	nonsynonymous_SNV	82147	Baz2b	exon5	c.C303A	p.H101Q	3	0.0243427
18	37265734	T	C	nonsynonymous_SNV	10722	Pcdhb1	exon1	c.T737C	p.V246A	2	0.0247592
18	37266517	T	C	nonsynonymous_SNV	83164	Pcdhb1	exon1	c.T1520C	p.I507T	2	0.0247592
11	29205704	T	A	nonsynonymous_SNV	11468	Smek2	exon11	c.T1669A	p.C557S	2	0.0248758
11	29211624	G	A	nonsynonymous_SNV	83071	Smek2	exon14	c.G1997A	p.R666H	2	0.0248758
2	32381712	T	C	nonsynonymous_SNV	29035	1110008P14Rik	exon1	c.A59G	p.N20S	1	0.0249983
16	17626475	C	T	nonsynonymous_SNV	83520	Smpd4	exon6	c.C391T	p.P131S	2	0.0250712
16	17629106	A	G	nonsynonymous_SNV	2383	Smpd4	exon9	c.A697G	p.T233A	2	0.0250712
13	74157769	T	A	nonsynonymous_SNV	83619	Slc9a3	exon5	c.T904A	p.S302T	2	0.025264
13	74163769	C	T	nonsynonymous_SNV	2164	Slc9a3	exon12	c.C1835T	p.T612I	2	0.025264
4	3943488	A	G	nonsynonymous_SNV	82522	Chchd7	exon5	c.A254G	p.Y85C	1	0.0254458
11	76117805	T	C	nonsynonymous_SNV	6927	Vps53	exon9	c.A688G	p.R230G	2	0.025456
11	76163853	T	C	nonsynonymous_SNV	57931	Vps53	exon4	c.A230G	p.D77G	2	0.025456
17	25115144	T	C	nonsynonymous_SNV	76278	Telo2	exon2	c.A128G	p.E43G	2	0.0258702
17	25104614	A	G	nonsynonymous_SNV	88262	Telo2	exon15	c.T1838C	p.I613T	2	0.0259
4	152031440	T	A	nonsynonymous_SNV	76278	Tas1r1	exon4	c.A1357T	p.I453F	2	0.0260486
4	152034647	G	A	nonsynonymous_SNV	55922	Tas1r1	exon2	c.C464T	p.T155I	2	0.0260486
16	88869231	T	C	nonsynonymous_SNV	88041	Krtap19-1	exon1	c.A167G	p.Y56C	1	0.0260868
11	120448126	G	T	nonsynonymous_SNV	83929	Pde6g	exon4	c.C237A	p.H79Q	1	0.0261321
11	83422059	A	G	nonsynonymous_SNV	83882	Gas2l2	exon6	c.T2426C	p.V809A	2	0.0269889
11	83427400	A	C	nonsynonymous_SNV	83971	Gas2l2	exon2	c.T482G	p.F161C	2	0.0269889
1	43051769	T	A	nonsynonymous_SNV	83971	Tgfbrap1	exon12	c.A2195T	p.D732V	2	0.0270012
1	43071541	A	G	nonsynonymous_SNV	2383	Tgfbrap1	exon4	c.T803C	p.I268T	2	0.0270012
2	73381969	G	T	nonsynonymous_SNV	76526	Gpr155	exon3	c.C309A	p.S103R	2	0.0274692
2	73382172	A	G	nonsynonymous_SNV	11468	Gpr155	exon3	c.T106C	p.S36P	2	0.0274692
3	125561508	C	A	nonsynonymous_SNV	60654	Ndst4	exon3	c.C1064A	p.T355K	2	0.0276574
3	125710057	A	G	nonsynonymous_SNV	24744	Ndst4	exon10	c.A1949G	p.D650G	2	0.0276574
7	33287624	T	A	nonsynonymous_SNV	53882	Scgb1b19	exon2	c.T199A	p.C67S	1	0.0278596
7	33373568	G	A	nonsynonymous_SNV	11187	Scgb1b20	exon2	c.G200A	p.C67Y	1	0.0279151
8	21250423	A	G	nonsynonymous_SNV	83230	Gm15292	exon2	c.A244G	p.R82G	1	0.0279294
2	156506483	A	T	nonsynonymous_SNV	96868	Epb4.1l1	exon9	c.A1006T	p.I336F	2	0.0281708
2	156533791	T	G	nonsynonymous_SNV	11187	Epb4.1l1	exon18	c.T2273G	p.L758R	2	0.0281708
10	82488147	C	T	nonsynonymous_SNV	10722	Gm1553	exon3	c.G245A	p.G82D	1	0.0282134
8	106657868	A	G	nonsynonymous_SNV	83971	Cdh1	exon7	c.A967G	p.R323G	2	0.0282461
8	106665445	A	G	nonsynonymous_SNV	11478	Cdh1	exon14	c.A2222G	p.E741G	2	0.0282461
13	66433752	A	T	nonsynonymous_SNV	98313	2410141K09Rik	exon2	c.T57A	p.N19K	1	0.028463
9	72731228	T	A	nonsynonymous_SNV	60712	Nedd4	exon16	c.T1396A	p.W466R	2	0.028527
9	72739509	A	G	nonsynonymous_SNV	11478	Nedd4	exon23	c.A2143G	p.N715D	2	0.028527
8	105358408	C	A	nonsynonymous_SNV	22721	Slc9a5	exon10	c.C1540A	p.L514I	2	0.0290018
8	105359377	T	A	nonsynonymous_SNV	76582	Slc9a5	exon12	c.T1775A	p.V592E	2	0.0290018
4	34768996	C	A	nonsynonymous_SNV	83520	Smim8	exon4	c.G287T	p.W96L	1	0.0290553
1	20310555	T	A	nonsynonymous_SNV	83929	Pkhd1	exon50	c.A8059T	p.N2687Y	4	0.0291932
1	20350445	A	T	nonsynonymous_SNV	13019	Pkhd1	exon47	c.T7436A	p.I2479N	4	0.0291932
1	20350524	C	A	nonsynonymous_SNV	83619	Pkhd1	exon47	c.G7357T	p.G2453W	4	0.0291932
1	20364141	T	C	nonsynonymous_SNV	88503	Pkhd1	exon44	c.A7072G	p.N2358D	4	0.0291932
7	133930045	C	T	nonsynonymous_SNV	11477	Adam12	exon14	c.G1460A	p.C487Y	2	0.0293185
7	133967900	T	C	nonsynonymous_SNV	2730	Adam12	exon9	c.A845G	p.H282R	2	0.0293185
9	52120286	A	T	nonsynonymous_SNV	5401	Zc3h12c	exon4	c.T1079A	p.V360E	2	0.0294208
9	52120378	T	A	nonsynonymous_SNV	11477	Zc3h12c	exon4	c.A987T	p.L329F	2	0.0294208
5	129109635	T	C	nonsynonymous_SNV	80821	Gpr133	exon3	c.T161C	p.I54T	2	0.0294602
5	129109651	C	A	nonsynonymous_SNV	88129	Gpr133	exon3	c.C177A	p.D59E	2	0.0294602
9	36637329	A	T	stopgain	60693	A630095E13Rik	exon3	c.T207A	p.C69X	1	0.0296313
6	28545519	T	A	nonsynonymous_SNV	45755	Snd1	exon10	c.T1073A	p.V358E	2	0.0298193
6	28888083	C	A	nonsynonymous_SNV	89965	Snd1	exon23	c.C2627A	p.T876K	2	0.0298193
15	54863742	C	T	nonsynonymous_SNV	80493	Enpp2	exon17	c.G1536A	p.M512I	2	0.0299802
15	54870264	A	C	nonsynonymous_SNV	76582	Enpp2	exon13	c.T1143G	p.D381E	2	0.0299802
12	50365637	C	A	nonsynonymous_SNV	11241	Prkd1	exon16	c.G2161T	p.A721S	2	0.0301575
12	50425590	A	T	nonsynonymous_SNV	11478	Prkd1	exon4	c.T539A	p.L180Q	2	0.0301575
14	45595537	G	C	nonsynonymous_SNV	83230	Ddhd1	exon15	c.C1590G	p.F530L	2	0.0302139
14	45657675	C	A	nonsynonymous_SNV	24744	Ddhd1	exon1	c.G337T	p.V113F	2	0.0302139
4	19611757	A	G	nonsynonymous_SNV	11478	Wwp1	exon25	c.T2714C	p.L905P	2	0.0302196
4	19618338	C	A	nonsynonymous_SNV	96247	Wwp1	exon24	c.G2604T	p.K868N	2	0.0302196
6	42673538	A	G	nonsynonymous_SNV	11082	Fam115a	exon8	c.T2606C	p.M869T	2	0.0304035
6	42679172	A	G	nonsynonymous_SNV	76526	Fam115a	exon3	c.T869C	p.V290A	2	0.0304035
1	171226156	A	G	nonsynonymous_SNV	98172	Apoa2	exon4	c.A199G	p.K67E	1	0.0304304
15	31272399	C	T	nonsynonymous_SNV	89285	Dap	exon3	c.C163T	p.P55S	1	0.0305558
7	100184368	T	C	nonsynonymous_SNV	83071	Kcne3	exon2	c.T191C	p.V64A	1	0.0307812
11	60779157	A	G	nonsynonymous_SNV	2164	Smcr8	exon1	c.A1130G	p.E377G	2	0.0311764
11	60779587	T	A	nonsynonymous_SNV	6654	Smcr8	exon1	c.T1560A	p.S520R	2	0.0311764
7	141620815	T	C	nonsynonymous_SNV	2383	Ap2a2	exon13	c.T1574C	p.L525P	2	0.031238
7	141627947	A	G	nonsynonymous_SNV	60716	Ap2a2	exon17	c.A2257G	p.T753A	2	0.031238
13	62607451	A	T	nonsynonymous_SNV	11187	6720489N17Rik	exon2	c.T52A	p.W18R	1	0.0316163
3	90062837	T	A	nonsynonymous_SNV	11468	1700094D03Rik	exon1	c.T2A	p.M1K	1	0.0316611
12	80339621	C	T	nonsynonymous_SNV	13019	Dcaf5	exon9	c.G1730A	p.R577H	2	0.0318386
12	80339649	A	C	nonsynonymous_SNV	11468	Dcaf5	exon9	c.T1702G	p.S568A	2	0.0318386
18	36968519	C	A	stopgain	60716	Pcdha6	exon1	c.C764A	p.S255X	2	0.0318637
18	36969626	T	A	nonsynonymous_SNV	88041	Pcdha6	exon1	c.T1871A	p.V624E	2	0.0318637
9	83594740	T	A	splicing	91570	Sh3bgrl2	na	c.312+2T>A	na	1	0.0319246
16	11104644	A	T	nonsynonymous_SNV	82194	Txndc11	exon5	c.T703A	p.Y235N	2	0.0319631
16	11128485	A	T	splicing	60693	Txndc11	na	c.459+2T>A	na	2	0.0319631
4	45683773	A	G	nonsynonymous_SNV	96868	Gm829	exon1	c.A29G	p.E10G	1	0.0319918
19	43441968	T	A	stopgain	82522	Cnnm1	exon1	c.T1524A	p.C508X	2	0.0321197
19	43491533	C	T	nonsynonymous_SNV	60716	Cnnm1	exon8	c.C2453T	p.T818I	2	0.0321197
10	88978802	A	C	nonsynonymous_SNV	82522	Ano4	exon22	c.T2023G	p.W675G	2	0.0322678
10	88995266	T	A	nonsynonymous_SNV	91570	Ano4	exon16	c.A1494T	p.K498N	2	0.0322678
6	124438333	T	A	nonsynonymous_SNV	29035	Clstn3	exon14	c.A2182T	p.M728L	2	0.0324241
6	124457996	C	T	nonsynonymous_SNV	96868	Clstn3	exon7	c.G1070A	p.G357D	2	0.0324241
3	89221030	A	G	nonsynonymous_SNV	89957	Thbs3	exon11	c.A1249G	p.T417A	2	0.0324415
3	89226419	T	C	nonsynonymous_SNV	83140	Thbs3	exon22	c.T2788C	p.S930P	2	0.0324415
20	36611767	T	A	stopgain	91310	Akap17b	exon7	c.A2086T	p.K696X	2	0.0325416
20	36618661	G	T	nonsynonymous_SNV	82744	Akap17b	exon4	c.C826A	p.Q276K	2	0.0325416
13	92752365	T	C	nonsynonymous_SNV	98313	Thbs4	exon21	c.A2819G	p.Y940C	2	0.0328244
13	92754437	C	T	nonsynonymous_SNV	29035	Thbs4	exon20	c.G2521A	p.V841M	2	0.0328244
10	77614030	T	G	nonsynonymous_SNV	76278	Sumo3	exon3	c.T201G	p.N67K	1	0.0328705
19	8910491	A	G	nonsynonymous_SNV	3000	Ganab	exon11	c.A1088G	p.Y363C	2	0.0329798
19	8912851	T	C	nonsynonymous_SNV	11954	Ganab	exon18	c.T2143C	p.Y715H	2	0.0329798
1	134987027	A	T	nonsynonymous_SNV	83685	Lgr6	exon18	c.T2813A	p.L938Q	2	0.033008
1	135072889	T	A	nonsynonymous_SNV	10451	Lgr6	exon3	c.A352T	p.I118F	2	0.033008
2	164638444	T	A	nonsynonymous_SNV	88025	Wfdc16	exon2	c.A130T	p.I44F	1	0.0331058
9	72362101	C	T	nonsynonymous_SNV	80840	Zfp280d	exon22	c.C2519T	p.T840I	2	0.0334968
9	72362320	G	A	nonsynonymous_SNV	83737	Zfp280d	exon22	c.G2738A	p.R913H	2	0.0334968
6	38535012	T	C	splicing	5401	1110001J03Rik	na	c.138+2T>C	na	1	0.0336518
3	97699199	A	G	nonsynonymous_SNV	82744	Pde4dip	exon37	c.T5947C	p.C1983R	3	0.0337309
3	97754545	C	T	nonsynonymous_SNV	51255	Pde4dip	exon11	c.G1354A	p.E452K	3	0.0337309
3	97793564	C	A	nonsynonymous_SNV	11187	Pde4dip	exon3	c.G263T	p.R88L	3	0.0337309
16	23890645	A	G	nonsynonymous_SNV	83737	Sst	exon1	c.T100C	p.F34L	1	0.0344741
17	70657501	A	T	nonsynonymous_SNV	83875	Dlgap1	exon3	c.A338T	p.Y113F	2	0.0344954
17	70787192	A	G	nonsynonymous_SNV	88041	Dlgap1	exon7	c.A1577G	p.N526S	2	0.0344954
7	107181907	T	A	nonsynonymous_SNV	98491	Nlrp14	exon3	c.T310A	p.W104R	2	0.0345277
7	107182192	G	A	nonsynonymous_SNV	90152	Nlrp14	exon3	c.G595A	p.V199M	2	0.0345277
4	28938644	G	A	nonsynonymous_SNV	42058	Epha7	exon7	c.G1498A	p.A500T	2	0.0348007
4	28963944	A	G	nonsynonymous_SNV	11187	Epha7	exon17	c.A2938G	p.S980G	2	0.0348007
5	148511986	A	T	nonsynonymous_SNV	89957	Ubl3	exon2	c.T44A	p.I15N	1	0.0348447
8	111942574	A	G	nonsynonymous_SNV	88129	Gabarapl2	exon3	c.A163G	p.I55V	1	0.0348456
11	77550971	T	A	nonsynonymous_SNV	82620	Taok1	exon15	c.A1605T	p.K535N	2	0.0349565
11	77578815	T	A	nonsynonymous_SNV	88025	Taok1	exon4	c.A217T	p.I73F	2	0.0349565
17	27559639	G	T	nonsynonymous_SNV	22721	Hmga1	exon2	c.G71T	p.R24L	1	0.0350709
4	63550076	C	A	nonsynonymous_SNV	76387	Atp6v1g1	exon3	c.C315A	p.D105E	1	0.0351277
4	135371886	A	T	nonsynonymous_SNV	10177	Ncmap	exon4	c.T152A	p.M51K	1	0.0351362
7	140835715	A	G	nonsynonymous_SNV	76824	Urah	exon1	c.A95G	p.E32G	1	0.0351606
9	78328226	T	A	nonsynonymous_SNV	76278	Omt2b	exon1	c.T89A	p.I30N	1	0.0353419
6	63256935	A	G	nonsynonymous_SNV	14418	Grid2	exon1	c.A79G	p.I27V	2	0.0354465
6	64094381	T	C	nonsynonymous_SNV	11187	Grid2	exon8	c.T1187C	p.V396A	2	0.0354465
15	92677680	A	T	nonsynonymous_SNV	76387	Pdzrn4	exon2	c.A249T	p.E83D	2	0.0358383
15	92743590	T	C	nonsynonymous_SNV	11477	Pdzrn4	exon4	c.T449C	p.V150A	2	0.0358383
15	74714874	T	C	nonsynonymous_SNV	91310	Psca	exon1	c.T20C	p.L7P	1	0.0365031
16	92478836	A	T	nonsynonymous_SNV	98313	2410124H12Rik	exon1	c.A62T	p.E21V	1	0.0366062
14	32332493	T	A	stopgain	80840	Ogdhl	exon6	c.T543A	p.Y181X	2	0.0366852
14	32337845	A	G	nonsynonymous_SNV	11241	Ogdhl	exon11	c.A1315G	p.T439A	2	0.0366852
13	55639795	T	C	nonsynonymous_SNV	11187	Ddx46	exon3	c.T211C	p.S71P	2	0.0368364
13	55652099	T	A	nonsynonymous_SNV	83457	Ddx46	exon7	c.T821A	p.V274E	2	0.0368364
9	70579361	C	A	nonsynonymous_SNV	11477	Sltm	exon10	c.C1307A	p.T436K	2	0.0368587
9	70586948	C	T	stopgain	76824	Sltm	exon18	c.C2680T	p.R894X	2	0.0368587
3	28048031	T	A	stopgain	60654	Pld1	exon11	c.T930A	p.C310X	2	0.0369934
3	28076401	A	T	nonsynonymous_SNV	3000	Pld1	exon15	c.A1349T	p.H450L	2	0.0369934
3	92806776	A	G	nonsynonymous_SNV	11477	Lce1k	exon2	c.T100C	p.S34P	1	0.0370376
18	20451866	C	A	nonsynonymous_SNV	82194	Dsg4	exon6	c.C636A	p.N212K	2	0.0373981
18	20453066	A	G	nonsynonymous_SNV	2730	Dsg4	exon7	c.A812G	p.K271R	2	0.0373981
1	120166138	C	T	nonsynonymous_SNV	83875	3110009E18Rik	exon4	c.C188T	p.T63I	1	0.0374173
16	90738597	A	G	nonsynonymous_SNV	83411	Mrap	exon1	c.A34G	p.T12A	1	0.0376191
14	31145819	T	A	nonsynonymous_SNV	83875	Stab1	exon48	c.A4993T	p.I1665F	3	0.0376766
14	31150668	T	A	nonsynonymous_SNV	88262	Stab1	exon32	c.A3404T	p.Q1135L	3	0.0376766
14	31154471	G	A	nonsynonymous_SNV	2383	Stab1	exon25	c.C2660T	p.T887I	3	0.0376766
4	149650647	C	T	nonsynonymous_SNV	76526	Pik3cd	exon24	c.G3134A	p.R1045Q	2	0.0377244
4	149654297	T	C	nonsynonymous_SNV	76278	Pik3cd	exon17	c.A2168G	p.Q723R	2	0.0377244
19	6227078	T	C	nonsynonymous_SNV	96868	Gpha2	exon3	c.T208C	p.S70P	1	0.0379322
6	99722550	T	C	nonsynonymous_SNV	83520	Prok2	exon2	c.A178G	p.M60V	1	0.0381189
16	77055175	T	A	nonsynonymous_SNV	76278	Usp25	exon6	c.T577A	p.F193I	2	0.0382015
16	77071768	T	A	nonsynonymous_SNV	83188	Usp25	exon10	c.T1056A	p.D352E	2	0.0382015
11	76210959	A	G	nonsynonymous_SNV	82522	Gemin4	exon2	c.T2975C	p.M992T	2	0.0383865
11	76211059	A	G	nonsynonymous_SNV	2730	Gemin4	exon2	c.T2875C	p.S959P	2	0.0383865
13	23751215	T	C	nonsynonymous_SNV	83217	Hist1h2ab	exon1	c.T83C	p.V28A	1	0.0385383
12	69318149	A	G	nonsynonymous_SNV	33095	Nemf	exon26	c.T2464C	p.S822P	2	0.0387657
12	69354717	T	C	nonsynonymous_SNV	83188	Nemf	exon4	c.A287G	p.D96G	2	0.0387657
2	3778460	G	T	nonsynonymous_SNV	98420	Fam107b	exon3	c.G171T	p.M57I	1	0.0388129
11	101424230	T	C	nonsynonymous_SNV	11600	Ptges3l	exon2	c.A47G	p.Y16C	1	0.0388679
9	54950526	A	G	nonsynonymous_SNV	82723	AY074887	exon1	c.T314C	p.L105S	1	0.0391083
5	77007258	T	A	nonsynonymous_SNV	83164	Arl9	exon3	c.T235A	p.Y79N	1	0.0393801
13	54759900	G	T	nonsynonymous_SNV	83929	Sncb	exon5	c.C337A	p.P113T	1	0.0393816
5	125622539	T	C	nonsynonymous_SNV	57372	Tmem132b	exon2	c.T140C	p.V47A	2	0.0396718
5	125785991	T	C	nonsynonymous_SNV	98313	Tmem132b	exon8	c.T2059C	p.S687P	2	0.0396718
13	24885627	A	T	stopgain	90152	D130043K22Rik	exon17	c.A2668T	p.R890X	2	0.0398578
13	24887916	A	C	nonsynonymous_SNV	42885	D130043K22Rik	exon18	c.A2842C	p.N948H	2	0.0398578
12	87443840	A	T	nonsynonymous_SNV	83217	Nrp	exon1	c.T79A	p.C27S	1	0.0399639
2	157995409	T	C	nonsynonymous_SNV	82522	Tti1	exon4	c.A2750G	p.D917G	2	0.0400671
2	158008170	G	A	nonsynonymous_SNV	33095	Tti1	exon1	c.C1148T	p.T383M	2	0.0400671
8	85970927	A	G	nonsynonymous_SNV	83929	Phkb	exon15	c.A1364G	p.D455G	2	0.0401236
8	86016877	A	C	nonsynonymous_SNV	13019	Phkb	exon18	c.A1603C	p.I535L	2	0.0401236
11	99597720	T	C	nonsynonymous_SNV	57931	Krtap9-3	exon1	c.A335G	p.Y112C	1	0.040162
17	56375953	A	G	nonsynonymous_SNV	10653	Kdm4b	exon8	c.A880G	p.T294A	2	0.0402065
17	56396507	C	T	nonsynonymous_SNV	82086	Kdm4b	exon15	c.C2087T	p.T696I	2	0.0402065
13	21717917	A	G	nonsynonymous_SNV	11082	Hist1h3h	exon1	c.A259G	p.S87G	1	0.0402135
15	100798220	A	G	nonsynonymous_SNV	90152	Slc4a8	exon14	c.A1880G	p.D627G	2	0.0404069
15	100799733	G	T	nonsynonymous_SNV	60654	Slc4a8	exon15	c.G1985T	p.W662L	2	0.0404069
8	110883939	T	C	nonsynonymous_SNV	60716	Fuk	exon22	c.A2831G	p.D944G	2	0.0404207
8	110886577	G	T	nonsynonymous_SNV	57931	Fuk	exon19	c.C2487A	p.H829Q	2	0.0404207
2	76708957	T	C	nonsynonymous_SNV	45755	Ttn	exon186	c.A78703G	p.T26235A	15	0.0404444
2	76718079	T	A	nonsynonymous_SNV	83071	Ttn	exon180	c.A70897T	p.T23633S	15	0.0404444
2	76742907	T	TC	frameshift_insertion	10562	Ttn	exon154	c.52659dupG	p.K17554fs	15	0.0404444
2	76742918	T	C	nonsynonymous_SNV	83411	Ttn	exon154	c.A52649G	p.N17550S	15	0.0404444
2	76747394	T	C	nonsynonymous_SNV	96440	Ttn	exon154	c.A48173G	p.D16058G	15	0.0404444
2	76757126	C	T	nonsynonymous_SNV	90152	Ttn	exon145	c.G39641A	p.R13214H	15	0.0404444
2	76758848	T	C	nonsynonymous_SNV	10382	Ttn	exon143	c.A38989G	p.T12997A	15	0.0404444
2	76759160	C	T	nonsynonymous_SNV	11187	Ttn	exon142	c.G38768A	p.R12923H	15	0.0404444
2	76764765	A	G	nonsynonymous_SNV	82147	Ttn	exon133	c.T36059C	p.I12020T	15	0.0404444
2	76768436	C	T	nonsynonymous_SNV	11477	Ttn	exon132	c.G33151A	p.A11051T	15	0.0404444
2	76769813	C	T	nonsynonymous_SNV	2383	Ttn	exon129	c.G32035A	p.E10679K	15	0.0404444
2	76781067	A	G	nonsynonymous_SNV	10653	Ttn	exon110	c.T27139C	p.C9047R	15	0.0404444
2	76856801	A	G	splicing	96868	Ttn	na	c.28438+2T>C	na	15	0.0404444
2	76877986	T	A	nonsynonymous_SNV	29035	Ttn	exon93	c.A24053T	p.D8018V	15	0.0404444
2	76889411	G	T	nonsynonymous_SNV	3000	Ttn	exon74	c.C18671A	p.A6224E	15	0.0404444
3	96197098	A	G	nonsynonymous_SNV	83882	Bola1	exon2	c.T179C	p.V60A	1	0.0404865
6	97160331	A	C	nonsynonymous_SNV	60654	Tmf1	exon13	c.T2663G	p.L888R	2	0.0404997
6	97176228	A	G	nonsynonymous_SNV	11600	Tmf1	exon2	c.T883C	p.S295P	2	0.0404997
13	68620736	C	T	nonsynonymous_SNV	29035	Adcy2	exon25	c.G3272A	p.S1091N	2	0.0405848
13	68732076	A	G	splicing	83164	Adcy2	na	c.1121+2T>C	na	2	0.0405848
5	89179786	C	T	nonsynonymous_SNV	2216	Slc4a4	exon16	c.C2108T	p.T703I	2	0.0406782
5	89179810	A	G	nonsynonymous_SNV	91570	Slc4a4	exon16	c.A2132G	p.K711R	2	0.0406782
9	64508751	T	C	nonsynonymous_SNV	10722	Megf11	exon4	c.T241C	p.Y81H	2	0.0407253
9	64691921	A	T	nonsynonymous_SNV	11082	Megf11	exon17	c.A2210T	p.Q737L	2	0.0407253
10	75936360	C	T	nonsynonymous_SNV	10653	Chchd10	exon2	c.C164T	p.S55L	1	0.0407892
2	40876669	A	T	stopgain	88129	Lrp1b	exon54	c.T8535A	p.C2845X	4	0.0408671
2	40882215	C	T	nonsynonymous_SNV	89957	Lrp1b	exon52	c.G8323A	p.V2775M	4	0.0408671
2	41122947	T	A	nonsynonymous_SNV	83875	Lrp1b	exon37	c.A5987T	p.D1996V	4	0.0408671
2	41295549	T	G	nonsynonymous_SNV	83010	Lrp1b	exon27	c.A4495C	p.T1499P	4	0.0408671
6	128885025	T	A	nonsynonymous_SNV	83875	BC035044	exon2	c.A206T	p.D69V	1	0.0408738
1	181151008	T	C	nonsynonymous_SNV	11468	Cnih4	exon1	c.T16C	p.F6L	1	0.0410741
2	148771391	A	G	nonsynonymous_SNV	2383	Cst11	exon1	c.T13C	p.S5P	1	0.0410771
2	168182274	A	T	nonsynonymous_SNV	89957	Adnp	exon4	c.T3100A	p.W1034R	2	0.0414789
2	168184598	T	A	nonsynonymous_SNV	11477	Adnp	exon4	c.A776T	p.N259I	2	0.0414789
12	30588518	T	C	nonsynonymous_SNV	98172	Tmem18	exon4	c.T278C	p.I93T	1	0.0415275
10	127331738	T	C	nonsynonymous_SNV	83737	Gli1	exon13	c.A1645G	p.S549G	2	0.041611
10	127331767	A	G	nonsynonymous_SNV	82086	Gli1	exon13	c.T1616C	p.V539A	2	0.041611
5	147862575	A	G	nonsynonymous_SNV	82395	Pomp	exon2	c.A26G	p.E9G	1	0.0416611
11	17266691	A	T	nonsynonymous_SNV	83882	C1d	exon5	c.A422T	p.H141L	1	0.0417783
13	73700055	T	A	nonsynonymous_SNV	83875	Slc6a19os	exon1	c.T20A	p.I7N	1	0.0418513
13	104297263	T	C	nonsynonymous_SNV	83971	Adamts6	exon3	c.T199C	p.S67P	2	0.0421149
13	104297477	A	T	nonsynonymous_SNV	10451	Adamts6	exon3	c.A413T	p.Q138L	2	0.0421149
18	20589979	A	G	nonsynonymous_SNV	83140	Dsg2	exon9	c.A1061G	p.D354G	2	0.0421926
18	20590093	A	T	nonsynonymous_SNV	88025	Dsg2	exon9	c.A1175T	p.H392L	2	0.0421926
9	44335179	T	C	nonsynonymous_SNV	11187	H2afx	exon1	c.T418C	p.S140P	1	0.0421945
5	87813103	A	T	nonsynonymous_SNV	90152	Csn1s2b	exon3	c.A67T	p.I23F	1	0.0422556
6	120093436	A	G	nonsynonymous_SNV	6927	Ninj2	exon1	c.A11G	p.D4G	1	0.0422769
12	105700666	A	G	nonsynonymous_SNV	83520	Gskip	exon3	c.A302G	p.E101G	1	0.0424663
11	106511922	T	TG	frameshift_insertion	76824	Tex2	exon10	c.3122dupC	p.P1041fs	2	0.0427312
11	106567364	A	T	nonsynonymous_SNV	29035	Tex2	exon2	c.T1239A	p.D413E	2	0.0427312
15	82172845	C	A	nonsynonymous_SNV	60654	Srebf2	exon4	c.C780A	p.N260K	2	0.0428098
15	82175265	A	T	nonsynonymous_SNV	96245	Srebf2	exon5	c.A1003T	p.I335F	2	0.0428098
9	64924555	T	C	nonsynonymous_SNV	2383	Slc24a1	exon10	c.A3259G	p.I1087V	2	0.0430422
9	64948266	T	A	nonsynonymous_SNV	11477	Slc24a1	exon2	c.A1358T	p.H453L	2	0.0430422
18	65873726	T	A	stopgain	13019	Grp	exon1	c.T120A	p.Y40X	1	0.0430653
2	119229737	C	A	nonsynonymous_SNV	83689	Ppp1r14d	exon1	c.G63T	p.K21N	1	0.043074
2	62264042	G	T	nonsynonymous_SNV	6927	Slc4a10	exon11	c.G1338T	p.Q446H	2	0.0431536
2	62304731	A	G	nonsynonymous_SNV	91310	Slc4a10	exon22	c.A3022G	p.M1008V	2	0.0431536
8	91102246	G	T	nonsynonymous_SNV	11187	Rbl2	exon14	c.G1903T	p.G635C	2	0.0432566
8	91106796	T	C	nonsynonymous_SNV	45755	Rbl2	exon16	c.T2327C	p.L776P	2	0.0432566
2	167617849	T	A	nonsynonymous_SNV	10382	Ube2v1	exon2	c.A151T	p.M51L	1	0.0432892
2	150344582	A	T	nonsynonymous_SNV	82744	3300002I08Rik	exon2	c.T182A	p.I61K	1	0.0432895
5	107830641	A	G	nonsynonymous_SNV	10178	Ube2d2b	exon1	c.A157G	p.T53A	1	0.0433141
10	128942934	T	A	nonsynonymous_SNV	83230	Itga7	exon6	c.T917A	p.I306K	2	0.0433155
10	128943836	A	G	nonsynonymous_SNV	80493	Itga7	exon9	c.A1367G	p.D456G	2	0.0433155
6	108381201	A	T	nonsynonymous_SNV	83875	Itpr1	exon18	c.A1727T	p.K576M	3	0.043406
6	108386813	A	G	nonsynonymous_SNV	6927	Itpr1	exon21	c.A2395G	p.T799A	3	0.043406
6	108405515	A	G	nonsynonymous_SNV	82194	Itpr1	exon34	c.A4367G	p.D1456G	3	0.043406
1	43738637	A	T	stopgain	88129	1500015O10Rik	exon3	c.A205T	p.K69X	1	0.0435179
11	94656585	C	T	stopgain	10451	Mrpl27	exon2	c.C139T	p.R47X	1	0.0435853
10	117292731	A	T	nonsynonymous_SNV	76582	Lyz1	exon1	c.T108A	p.D36E	1	0.043615
11	103631360	G	T	nonsynonymous_SNV	83071	Lyzl6	exon5	c.C409A	p.P137T	1	0.0436158
18	4168586	A	G	nonsynonymous_SNV	2730	Lyzl1	exon2	c.A65G	p.Y22C	1	0.0437191
14	51116763	C	A	nonsynonymous_SNV	82458	Eddm3b	exon1	c.C207A	p.H69Q	1	0.0438236
10	63100217	C	A	nonsynonymous_SNV	60716	Atoh7	exon1	c.C62A	p.A21E	1	0.0439474
2	31969690	T	A	nonsynonymous_SNV	2730	Aif1l	exon5	c.T263A	p.M88K	1	0.0440832
15	66705348	A	G	nonsynonymous_SNV	89285	Tg	exon21	c.A4519G	p.T1507A	3	0.0441185
15	66735223	A	G	nonsynonymous_SNV	22721	Tg	exon29	c.A5465G	p.D1822G	3	0.0441185
15	66764268	T	C	nonsynonymous_SNV	83217	Tg	exon38	c.T6560C	p.I2187T	3	0.0441185
5	5478973	A	T	nonsynonymous_SNV	60716	1700015F17Rik	exon1	c.T41A	p.V14D	1	0.0443191
7	144916511	A	G	nonsynonymous_SNV	88129	Oraov1	exon2	c.A176G	p.H59R	1	0.0444743
7	75611077	A	T	nonsynonymous_SNV	80821	Akap13	exon7	c.A3448T	p.T1150S	3	0.0445454
7	75723901	T	C	nonsynonymous_SNV	10562	Akap13	exon20	c.T5605C	p.S1869P	3	0.0445454
7	75735725	T	A	nonsynonymous_SNV	11241	Akap13	exon27	c.T6647A	p.V2216D	3	0.0445454
1	53305558	T	C	nonsynonymous_SNV	42885	Ormdl1	exon3	c.T278C	p.V93A	1	0.0449865
5	64264336	T	C	nonsynonymous_SNV	11600	Tbc1d1	exon6	c.T1070C	p.I357T	2	0.0449923
5	64279375	T	A	nonsynonymous_SNV	11478	Tbc1d1	exon10	c.T1569A	p.D523E	2	0.0449923
3	92437114	G	C	nonsynonymous_SNV	51283	Sprr1b	exon2	c.C454G	p.Q152E	1	0.0451214
3	37404796	G	T	stoploss	80840	Fgf2	exon3	c.G464T	p.X155L	1	0.0453369
14	86810401	T	G	nonsynonymous_SNV	45755	Diap3	exon25	c.A3035C	p.E1012A	2	0.0455014
14	87002913	T	C	nonsynonymous_SNV	88955	Diap3	exon8	c.A734G	p.D245G	2	0.0455014
14	51255699	T	C	nonsynonymous_SNV	57258	Ear11	exon2	c.A208G	p.T70A	1	0.0455786
16	45581578	A	T	nonsynonymous_SNV	88955	Slc9c1	exon18	c.A2327T	p.E776V	2	0.0456686
16	45599541	G	T	nonsynonymous_SNV	60716	Slc9c1	exon24	c.G3073T	p.A1025S	2	0.0456686
2	135930006	G	A	nonsynonymous_SNV	11600	Plcb4	exon7	c.G421A	p.V141I	2	0.0456846
2	135950232	T	A	nonsynonymous_SNV	10382	Plcb4	exon13	c.T874A	p.F292I	2	0.0456846
14	44103142	T	C	nonsynonymous_SNV	13019	Ear12	exon1	c.T256C	p.C86R	1	0.0459542
3	34057986	A	G	nonsynonymous_SNV	6654	Dnajc19	exon6	c.T409C	p.C137R	1	0.0459907
3	98224783	A	T	stopgain	89285	Reg4	exon2	c.A10T	p.K4X	1	0.0460938
6	115888829	C	T	nonsynonymous_SNV	57931	Ift122	exon11	c.C1079T	p.S360L	2	0.0463007
6	115920373	T	C	nonsynonymous_SNV	10177	Ift122	exon23	c.T2732C	p.L911P	2	0.0463007
4	116877793	T	C	nonsynonymous_SNV	6654	Zswim5	exon1	c.T334C	p.Y112H	2	0.0465574
4	116986873	A	G	nonsynonymous_SNV	83520	Zswim5	exon14	c.A3107G	p.Q1036R	2	0.0465574
15	88730558	C	T	nonsynonymous_SNV	83689	Brd1	exon2	c.G133A	p.E45K	2	0.0466478
15	88730597	T	C	nonsynonymous_SNV	96440	Brd1	exon2	c.A94G	p.T32A	2	0.0466478
4	49514501	G	A	stopgain	83520	Mrpl50	exon2	c.C169T	p.R57X	1	0.0466889
2	164700933	T	A	nonsynonymous_SNV	98172	Spint4	exon3	c.T445A	p.S149T	1	0.0467041
2	104429946	A	G	nonsynonymous_SNV	88129	Hipk3	exon16	c.T3485C	p.I1162T	2	0.0468057
2	104434435	T	C	nonsynonymous_SNV	53882	Hipk3	exon11	c.A2206G	p.I736V	2	0.0468057
3	101439500	T	C	nonsynonymous_SNV	83685	Igsf3	exon7	c.T1750C	p.F584L	2	0.0468893
3	101439746	T	C	nonsynonymous_SNV	88547	Igsf3	exon7	c.T1996C	p.S666P	2	0.0468893
10	80931560	C	T	stopgain	2164	Gadd45b	exon4	c.C397T	p.Q133X	1	0.0469516
9	106430361	T	C	nonsynonymous_SNV	10451	Rpl29	exon3	c.T91C	p.S31P	1	0.0469662
10	10741602	T	A	nonsynonymous_SNV	80493	Grm1	exon6	c.A1436T	p.Y479F	2	0.0472244
10	11079875	A	T	nonsynonymous_SNV	89285	Grm1	exon2	c.T664A	p.Y222N	2	0.0472244
17	48449965	A	G	nonsynonymous_SNV	10177	Tspo2	exon3	c.T88C	p.C30R	1	0.0475331
2	181351091	A	G	nonsynonymous_SNV	76526	Rtel1	exon23	c.A1943G	p.Y648C	2	0.047845
2	181355986	A	T	nonsynonymous_SNV	10382	Rtel1	exon34	c.A3526T	p.R1176W	2	0.047845
16	90245494	T	A	nonsynonymous_SNV	83071	Scaf4	exon15	c.A1967T	p.Q656L	2	0.0479307
16	90245506	G	A	nonsynonymous_SNV	13019	Scaf4	exon15	c.C1955T	p.A652V	2	0.0479307
10	80796610	A	G	nonsynonymous_SNV	42885	Plekhj1	exon5	c.T365C	p.I122T	1	0.0481133
17	29041248	G	A	nonsynonymous_SNV	2216	Srsf3	exon5	c.G422A	p.R141H	1	0.0481341
11	31975137	T	C	splicing	10177	4930524B15Rik	na	c.477+2T>C	na	1	0.0483584
8	110835659	A	T	nonsynonymous_SNV	88547	Sf3b3	exon9	c.T1123A	p.S375T	2	0.0484261
8	110842840	C	A	nonsynonymous_SNV	96868	Sf3b3	exon3	c.G245T	p.S82I	2	0.0484261
20	136708817	A	G	nonsynonymous_SNV	76582	Tceal1	exon2	c.A8G	p.N3S	1	0.0484274
13	59477061	T	C	nonsynonymous_SNV	60716	Agtpbp1	exon19	c.A2477G	p.N826S	2	0.0485356
13	59536282	T	C	nonsynonymous_SNV	83457	Agtpbp1	exon3	c.A124G	p.T42A	2	0.0485356
8	120571004	C	T	nonsynonymous_SNV	11600	Gse1	exon9	c.C1916T	p.T639I	2	0.0487836
8	120575134	A	G	nonsynonymous_SNV	98491	Gse1	exon13	c.A2944G	p.S982G	2	0.0487836
13	81786883	A	T	nonsynonymous_SNV	83164	Cetn3	exon3	c.A194T	p.D65V	1	0.0489033
5	103784319	A	G	nonsynonymous_SNV	83882	Aff1	exon3	c.A826G	p.K276E	2	0.049078
5	103815060	C	T	nonsynonymous_SNV	83010	Aff1	exon5	c.C1144T	p.P382S	2	0.049078
12	51999567	G	A	nonsynonymous_SNV	11477	Dtd2	exon3	c.C488T	p.T163M	1	0.0491783
19	47637718	A	G	nonsynonymous_SNV	96245	Slk	exon16	c.A3299G	p.D1100G	2	0.0494383
19	47637745	T	A	nonsynonymous_SNV	10451	Slk	exon16	c.T3326A	p.V1109D	2	0.0494383
8	104292697	T	G	nonsynonymous_SNV	6927	Cmtm2a	exon2	c.A259C	p.I87L	1	0.0494516
5	115240732	T	C	nonsynonymous_SNV	90152	Pop5	exon6	c.T491C	p.V164A	1	0.0494953
10	88400664	T	A	nonsynonymous_SNV	10178	Gnptab	exon2	c.T130A	p.W44R	2	0.0496994
10	88440309	T	C	nonsynonymous_SNV	83929	Gnptab	exon19	c.T3457C	p.S1153P	2	0.0496994
2	25888768	T	G	nonsynonymous_SNV	76989	Kcnt1	exon4	c.T227G	p.I76S	2	0.0497609
2	25907569	T	A	nonsynonymous_SNV	60654	Kcnt1	exon23	c.T2531A	p.V844E	2	0.0497609
8	71537217	T	A	nonsynonymous_SNV	76582	Bst2	exon1	c.A211T	p.T71S	1	0.0501283
15	30669505	A	G	nonsynonymous_SNV	51255	Ctnnd2	exon8	c.A1259G	p.Y420C	2	0.0503625
15	30806771	T	A	nonsynonymous_SNV	83164	Ctnnd2	exon11	c.T1835A	p.L612Q	2	0.0503625
14	75846240	T	C	nonsynonymous_SNV	11187	Tpt1	exon3	c.T140C	p.L47P	1	0.0503958
15	85120625	T	C	nonsynonymous_SNV	82744	Smc1b	exon7	c.A1247G	p.D416G	2	0.0504716
15	85131901	T	A	stopgain	2730	Smc1b	exon1	c.A37T	p.K13X	2	0.0504716
9	35457424	A	T	nonsynonymous_SNV	88025	Cdon	exon6	c.A953T	p.H318L	2	0.0505118
9	35478658	T	A	nonsynonymous_SNV	10382	Cdon	exon13	c.T2607A	p.N869K	2	0.0505118
10	9674704	A	T	nonsynonymous_SNV	51283	Samd5	exon1	c.T260A	p.V87E	1	0.0505863
9	44985006	A	C	nonsynonymous_SNV	96839	Cd3d	exon2	c.A92C	p.D31A	1	0.0506617
15	73751953	G	A	nonsynonymous_SNV	82522	Ptp4a3	exon2	c.G31A	p.E11K	1	0.0506641
7	109727851	T	C	nonsynonymous_SNV	60716	Ascl3	exon2	c.A260G	p.Y87C	1	0.0507943
17	24474426	A	G	nonsynonymous_SNV	22721	Bricd5	exon2	c.A40G	p.K14E	1	0.0508357
1	130909613	T	A	nonsynonymous_SNV	83164	Il20	exon3	c.A340T	p.N114Y	1	0.0513302
5	31145259	A	C	nonsynonymous_SNV	98491	Mpv17	exon6	c.T395G	p.I132S	1	0.0514225
11	99936383	T	C	nonsynonymous_SNV	10451	Krtap31-2	exon1	c.T40C	p.S14P	1	0.0516648
8	84176369	G	A	nonsynonymous_SNV	96247	Nanos3	exon1	c.C163T	p.R55C	1	0.0520284
6	149000023	A	T	nonsynonymous_SNV	83217	Dennd5b	exon19	c.T3364A	p.C1122S	2	0.0520956
6	149068427	T	C	nonsynonymous_SNV	14418	Dennd5b	exon3	c.A527G	p.Y176C	2	0.0520956
20	8524915	T	C	nonsynonymous_SNV	82620	Gm14459	exon1	c.A40G	p.S14G	1	0.0523315
15	50661091	A	G	nonsynonymous_SNV	10451	Trps1	exon6	c.T3430C	p.Y1144H	2	0.0525569
15	50822221	T	C	nonsynonymous_SNV	83737	Trps1	exon4	c.A2545G	p.T849A	2	0.0525569
4	60581998	C	G	nonsynonymous_SNV	96839	Mup10	exon1	c.G91C	p.E31Q	1	0.0525775
16	45619998	C	T	nonsynonymous_SNV	89957	Gcsam	exon6	c.C403T	p.R135C	1	0.0527355
2	152687499	C	T	nonsynonymous_SNV	10020	Mcts2	exon1	c.C229T	p.P77S	1	0.0527687
1	191171606	T	C	nonsynonymous_SNV	10177	Atf3	exon4	c.A422G	p.H141R	1	0.0527783
18	49852300	A	G	nonsynonymous_SNV	90152	Dmxl1	exon7	c.A613G	p.T205A	3	0.0527942
18	49864168	T	G	nonsynonymous_SNV	29035	Dmxl1	exon11	c.T1530G	p.D510E	3	0.0527942
18	49893679	T	A	nonsynonymous_SNV	11468	Dmxl1	exon24	c.T5853A	p.S1951R	3	0.0527942
8	87773612	C	T	nonsynonymous_SNV	82147	Zfp423	exon5	c.G3556A	p.E1186K	2	0.0532629
8	87782031	G	A	stopgain	60716	Zfp423	exon4	c.C1684T	p.Q562X	2	0.0532629
8	3667076	T	A	stopgain	10653	1810033B17Rik	exon3	c.T216A	p.Y72X	1	0.0533396
14	120479034	T	G	nonsynonymous_SNV	83164	Rap2a	exon1	c.T308G	p.V103G	1	0.0533582
1	138080196	A	G	nonsynonymous_SNV	82723	Ptprc	exon22	c.T2186C	p.V729A	2	0.0534204
1	138082755	A	G	nonsynonymous_SNV	51283	Ptprc	exon20	c.T1834C	p.C612R	2	0.0534204
17	48249794	A	G	nonsynonymous_SNV	89285	Trem3	exon2	c.A292G	p.T98A	1	0.0534415
19	41877828	A	T	nonsynonymous_SNV	90152	Rrp12	exon17	c.T1985A	p.V662E	2	0.0534802
19	41895986	C	T	nonsynonymous_SNV	10562	Rrp12	exon1	c.G92A	p.C31Y	2	0.0534802
8	104340801	C	T	nonsynonymous_SNV	83882	Cmtm3	exon1	c.C53T	p.P18L	1	0.0536306
6	87349232	A	G	splicing	83010	Gkn1	na	c.63+2T>C	na	1	0.0536395
7	12512882	G	A	nonsynonymous_SNV	10562	2900092C05Rik	exon2	c.G188A	p.R63Q	1	0.0536475
5	87786671	T	C	nonsynonymous_SNV	82395	Csn1s2a	exon12	c.T502C	p.Y168H	1	0.0536587
14	27001500	A	G	nonsynonymous_SNV	53882	Hesx1	exon2	c.A286G	p.T96A	1	0.053927
16	11319890	G	A	nonsynonymous_SNV	76387	Tnfrsf17	exon3	c.G490A	p.G164S	1	0.0539331
1	116428850	A	G	nonsynonymous_SNV	82458	Cntnap5a	exon16	c.A2429G	p.E810G	2	0.0541022
1	116455155	C	T	nonsynonymous_SNV	83929	Cntnap5a	exon19	c.C3152T	p.T1051I	2	0.0541022
6	108783331	T	A	nonsynonymous_SNV	60716	Arl8b	exon1	c.T77A	p.V26E	1	0.0541999
6	135309813	T	C	nonsynonymous_SNV	60716	Pbp2	exon1	c.A535G	p.K179E	1	0.0544323
18	13844930	A	G	nonsynonymous_SNV	42058	Zfp521	exon4	c.T2425C	p.Y809H	2	0.0546446
18	13845614	T	G	nonsynonymous_SNV	91570	Zfp521	exon4	c.A1741C	p.I581L	2	0.0546446
13	114826271	T	C	nonsynonymous_SNV	82841	Mocs2	exon5	c.T395C	p.I132T	1	0.0549407
20	18146315	T	A	nonsynonymous_SNV	83188	Dusp21	exon1	c.T367A	p.Y123N	1	0.0549437
6	85340715	T	A	nonsynonymous_SNV	96868	Rab11fip5	exon4	c.A3191T	p.E1064V	2	0.0549982
6	85348672	A	G	nonsynonymous_SNV	96440	Rab11fip5	exon2	c.T751C	p.S251P	2	0.0549982
4	88850454	T	C	nonsynonymous_SNV	83882	Ifna1	exon1	c.T368C	p.L123P	1	0.0550082
16	31297416	A	T	nonsynonymous_SNV	98172	Apod	exon6	c.T495A	p.D165E	1	0.0550223
4	88602783	A	G	nonsynonymous_SNV	2216	Ifna12	exon1	c.T526C	p.S176P	1	0.0550335
2	181007874	G	A	splicing	83685	Col20a1	na	c.3147+1G>A	na	2	0.0551824
2	181015604	T	C	nonsynonymous_SNV	2164	Col20a1	exon33	c.T3716C	p.I1239T	2	0.0551824
4	88820242	A	G	nonsynonymous_SNV	82620	Ifna11	exon1	c.A284G	p.D95G	1	0.055213
17	24960611	T	C	nonsynonymous_SNV	83794	Hn1l	exon1	c.A1G	p.M1V	1	0.0552719
7	102239784	T	C	nonsynonymous_SNV	13019	Rhog	exon2	c.A461G	p.Y154C	1	0.0554976
11	33964797	G	A	nonsynonymous_SNV	11954	Kcnmb1	exon2	c.G97A	p.V33I	1	0.0555138
3	41753874	C	A	nonsynonymous_SNV	11241	D3Ertd751e	exon5	c.C445A	p.L149I	1	0.0556993
5	147676422	A	T	nonsynonymous_SNV	60712	Flt1	exon8	c.T1008A	p.S336R	2	0.0559845
5	147699817	T	A	nonsynonymous_SNV	60716	Flt1	exon3	c.A356T	p.K119M	2	0.0559845
1	58056280	C	A	nonsynonymous_SNV	10382	Aox1	exon8	c.C652A	p.P218T	2	0.0560066
1	58082019	A	T	nonsynonymous_SNV	98491	Aox1	exon25	c.A2648T	p.E883V	2	0.0560066
15	37372118	T	A	nonsynonymous_SNV	83737	Ncald	exon6	c.A482T	p.D161V	1	0.0561106
1	58121005	C	A	nonsynonymous_SNV	11468	Aox3	exon5	c.C346A	p.Q116K	2	0.0561766
1	58152686	A	G	nonsynonymous_SNV	42058	Aox3	exon14	c.A1396G	p.I466V	2	0.0561766
11	12254663	G	T	nonsynonymous_SNV	42885	Cobl	exon12	c.C2038A	p.Q680K	2	0.0563561
11	12267081	T	C	nonsynonymous_SNV	96245	Cobl	exon10	c.A1406G	p.E469G	2	0.0563561
7	13734768	T	C	nonsynonymous_SNV	88262	Sult2a2	exon2	c.T158C	p.I53T	1	0.0564966
2	128129006	G	A	nonsynonymous_SNV	89965	Bcl2l11	exon3	c.G428A	p.S143N	1	0.0568262
14	61540223	T	A	nonsynonymous_SNV	98491	Spryd7	exon4	c.A407T	p.H136L	1	0.0569364
5	138979237	T	A	nonsynonymous_SNV	10382	Pdgfa	exon5	c.A489T	p.K163N	1	0.057082
7	83973301	T	C	nonsynonymous_SNV	11468	9930013L23Rik	exon13	c.A1669G	p.I557V	2	0.0580017
7	83973331	T	C	nonsynonymous_SNV	83411	9930013L23Rik	exon13	c.A1639G	p.M547V	2	0.0580017
3	53260577	T	C	nonsynonymous_SNV	76387	Lhfp	exon4	c.T571C	p.S191P	1	0.0580645
2	26908261	A	G	nonsynonymous_SNV	82086	Med22	exon3	c.T245C	p.L82P	1	0.0581023
11	120457841	A	G	nonsynonymous_SNV	82086	Oxld1	exon1	c.T179C	p.V60A	1	0.0583611
2	25499493	C	A	nonsynonymous_SNV	76582	C8g	exon4	c.G257T	p.R86L	1	0.0586199
15	12834406	A	G	nonsynonymous_SNV	2216	Drosha	exon4	c.A595G	p.T199A	2	0.0587677
15	12926209	T	C	nonsynonymous_SNV	42885	Drosha	exon32	c.T3751C	p.F1251L	2	0.0587677
14	7549840	G	C	nonsynonymous_SNV	11954	Gm3558	exon6	c.C559G	p.L187V	1	0.059318
1	153471745	A	G	nonsynonymous_SNV	11468	Dhx9	exon12	c.T1213C	p.S405P	2	0.0593753
1	153472536	T	C	nonsynonymous_SNV	98491	Dhx9	exon10	c.A933G	p.I311M	2	0.0593753
1	93320773	A	G	splicing	14418	Pask	na	c.2902+2T>C	na	2	0.059626
1	93327376	T	C	nonsynonymous_SNV	83188	Pask	exon7	c.A971G	p.D324G	2	0.059626
13	17882438	C	A	stopgain	60716	Rala	exon5	c.G562T	p.G188X	1	0.0596599
14	24482412	T	A	stopgain	80821	Polr3a	exon5	c.A613T	p.K205X	2	0.0598559
14	24482532	T	C	nonsynonymous_SNV	83875	Polr3a	exon5	c.A493G	p.T165A	2	0.0598559
19	6986421	T	C	nonsynonymous_SNV	83929	Vegfb	exon3	c.A169G	p.S57G	1	0.0599954
6	99651730	G	A	stopgain	83929	Eif4e3	exon2	c.C187T	p.Q63X	1	0.0600451
8	104357838	T	C	nonsynonymous_SNV	90152	Cmtm4	exon2	c.A223G	p.I75V	1	0.0601052
7	100634695	T	A	nonsynonymous_SNV	82744	Rab6a	exon6	c.T452A	p.M151K	1	0.0602665
2	144617266	A	C	nonsynonymous_SNV	98491	Dtd1	exon3	c.A209C	p.K70T	1	0.0603366
11	99780226	G	A	nonsynonymous_SNV	10653	Krtap4-8	exon1	c.C418T	p.R140C	1	0.0604982
4	138757360	C	T	splicing	88262	Pla2g2f	na	c.113+1G>A	na	1	0.0606381
7	45614255	T	A	nonsynonymous_SNV	76582	Fgf21	exon3	c.A398T	p.Y133F	1	0.060785
18	50090593	T	A	nonsynonymous_SNV	80493	Tnfaip8	exon2	c.T395A	p.I132N	1	0.0612255
13	23738921	G	T	nonsynonymous_SNV	2216	Hist1h1c	exon1	c.G73T	p.A25S	1	0.0612864
18	53409216	T	C	nonsynonymous_SNV	51283	Ppic	exon4	c.A419G	p.D140G	1	0.0612989
5	143418090	T	A	nonsynonymous_SNV	80821	Kdelr2	exon3	c.T233A	p.I78N	1	0.061389
1	90960030	A	T	nonsynonymous_SNV	51283	Rab17	exon4	c.T407A	p.L136Q	1	0.0617025
15	79522894	T	C	nonsynonymous_SNV	11468	Kdelr3	exon2	c.T175C	p.Y59H	1	0.0618191
7	42447990	G	A	nonsynonymous_SNV	2383	4933421I07Rik	exon1	c.C79T	p.R27C	1	0.0618303
11	77454398	A	G	nonsynonymous_SNV	14418	Ssh2	exon15	c.A3190G	p.T1064A	2	0.061925
11	77454405	A	G	nonsynonymous_SNV	57372	Ssh2	exon15	c.A3197G	p.E1066G	2	0.061925
9	75625915	T	C	nonsynonymous_SNV	24744	Lysmd2	exon1	c.T151C	p.S51P	1	0.0621148
11	96289398	G	T	nonsynonymous_SNV	60712	Hoxb7	exon2	c.G422T	p.R141L	1	0.0625917
3	138547745	A	G	nonsynonymous_SNV	5401	Eif4e	exon4	c.A212G	p.D71G	1	0.0627214
7	31117704	A	T	splicing	83619	Scn1b	na	c.590+2T>A	na	1	0.0628783
16	45640434	T	A	splicing	11477	BC016579	na	c.272-2A>T	na	1	0.0629117
3	108012738	T	A	nonsynonymous_SNV	13019	Gstm1	exon8	c.A608T	p.Y203F	1	0.0629653
6	123265353	C	A	stopgain	98313	Clec4d	exon2	c.C63A	p.C21X	1	0.0629828
7	105758172	G	A	nonsynonymous_SNV	10722	Dchs1	exon15	c.C6334T	p.P2112S	3	0.0632091
7	105762230	C	A	nonsynonymous_SNV	76278	Dchs1	exon10	c.G4678T	p.V1560L	3	0.0632091
7	105772940	T	C	nonsynonymous_SNV	88955	Dchs1	exon2	c.A272G	p.H91R	3	0.0632091
2	60257993	T	A	nonsynonymous_SNV	45755	Cd302	exon3	c.A179T	p.D60V	1	0.0632197
7	35396237	A	T	nonsynonymous_SNV	10177	C230052I12Rik	exon1	c.T82A	p.S28T	1	0.0636048
16	17130751	T	C	nonsynonymous_SNV	29035	Sdf2l1	exon3	c.A422G	p.D141G	1	0.0637524
5	150722313	A	G	nonsynonymous_SNV	33095	Pds5b	exon4	c.A331G	p.T111A	2	0.0638229
5	150779226	A	G	nonsynonymous_SNV	88547	Pds5b	exon22	c.A2422G	p.T808A	2	0.0638229
11	115608609	T	C	nonsynonymous_SNV	83071	Mif4gd	exon6	c.A446G	p.D149G	1	0.0638824
11	102697587	T	C	nonsynonymous_SNV	91570	Ccdc43	exon1	c.A122G	p.Y41C	1	0.063965
20	36863656	G	T	nonsynonymous_SNV	82620	C330007P06Rik	exon2	c.C210A	p.N70K	1	0.0639713
4	101447187	T	A	nonsynonymous_SNV	45755	Ak4	exon3	c.T173A	p.L58Q	1	0.0640182
13	103824917	T	C	nonsynonymous_SNV	83875	Erbb2ip	exon24	c.A3880G	p.S1294G	2	0.064054
13	103845502	A	G	splicing	98420	Erbb2ip	exon17	c.1428+2T>C	na	2	0.064054
6	122040671	A	G	nonsynonymous_SNV	76582	Mug2	exon12	c.A1366G	p.S456G	2	0.0640577
6	122075274	A	G	nonsynonymous_SNV	76989	Mug2	exon24	c.A2990G	p.Q997R	2	0.0640577
17	66817930	T	C	nonsynonymous_SNV	11478	Ptprm	exon15	c.A2348G	p.E783G	2	0.0640823
17	67095675	T	A	nonsynonymous_SNV	11241	Ptprm	exon3	c.A217T	p.T73S	2	0.0640823
7	4811547	C	A	nonsynonymous_SNV	60716	Ube2s	exon2	c.G13T	p.V5L	1	0.0642954
5	31049508	C	T	nonsynonymous_SNV	42885	Atraid	exon2	c.C131T	p.A44V	1	0.0643158
12	72481551	T	A	nonsynonymous_SNV	60654	Lrrc9	exon20	c.T2626A	p.W876R	2	0.0644076
12	72486378	T	G	nonsynonymous_SNV	89285	Lrrc9	exon22	c.T3023G	p.I1008S	2	0.0644076
14	55096008	T	C	splicing	98491	Thtpa	na	c.547+2T>C	na	1	0.0644206
18	46597133	G	T	stopgain	82086	Tmed7	exon1	c.C150A	p.Y50X	1	0.0645235
7	83895572	A	G	nonsynonymous_SNV	5401	Mesdc2	exon2	c.A229G	p.R77G	1	0.0645453
5	137871613	A	G	nonsynonymous_SNV	57931	Pilrb2	exon1	c.T41C	p.M14T	1	0.0646936
8	15081294	A	G	nonsynonymous_SNV	57372	Myom2	exon10	c.A991G	p.M331V	2	0.0648265
8	15111958	A	T	splicing	88129	Myom2	na	c.2892-2A>T	na	2	0.0648265
1	22475705	T	A	nonsynonymous_SNV	82620	Rims1	exon13	c.A1616T	p.H539L	2	0.0648487
1	22726976	A	T	nonsynonymous_SNV	90152	Rims1	exon2	c.T199A	p.C67S	2	0.0648487
13	27857610	A	G	nonsynonymous_SNV	96440	Prl2c1	exon5	c.A608G	p.D203G	1	0.0649319
19	11454715	T	A	nonsynonymous_SNV	51283	Ms4a4b	exon3	c.T199A	p.F67I	1	0.0650104
6	88223124	T	G	nonsynonymous_SNV	76387	Dnajb8	exon1	c.T641G	p.V214G	1	0.0654281
19	23616626	T	C	splicing	11954	1700028P14Rik	na	c.153-2A>G	na	1	0.0655915
1	136281454	T	C	nonsynonymous_SNV	57372	Camsap2	exon13	c.A2317G	p.M773V	2	0.0658456
1	136285962	A	T	nonsynonymous_SNV	96440	Camsap2	exon10	c.T1113A	p.N371K	2	0.0658456
5	32316649	G	A	nonsynonymous_SNV	42885	Plb1	exon26	c.G1519A	p.V507I	2	0.0658819
5	32317492	C	A	nonsynonymous_SNV	5401	Plb1	exon29	c.C1771A	p.H591N	2	0.0658819
3	94317489	A	G	nonsynonymous_SNV	83010	Them4	exon2	c.A172G	p.K58E	1	0.0660529
4	109524335	T	C	nonsynonymous_SNV	83929	4930522H14Rik	exon3	c.A233G	p.Y78C	1	0.0660819
13	33982494	T	A	nonsynonymous_SNV	83071	Nqo2	exon6	c.T464A	p.M155K	1	0.0663203
14	118861785	A	G	nonsynonymous_SNV	88025	Cldn10	exon2	c.A310G	p.T104A	1	0.0663839
20	71966664	C	T	splicing	29035	Prrg3	na	c.168+2C>T	na	1	0.0664001
11	70689001	A	G	nonsynonymous_SNV	83685	Inca1	exon6	c.T536C	p.V179A	1	0.0664973
7	45133992	T	C	nonsynonymous_SNV	60716	Flt3l	exon6	c.A380G	p.N127S	1	0.0665458
17	23953381	T	C	nonsynonymous_SNV	88503	Sbpl	exon4	c.A563G	p.N188S	1	0.0666538
12	112504567	T	C	nonsynonymous_SNV	80493	Tmem179	exon2	c.A410G	p.D137G	1	0.0668505
1	45376160	A	C	nonsynonymous_SNV	76989	Col5a2	exon54	c.T4418G	p.I1473R	2	0.0672825
1	45422387	A	T	nonsynonymous_SNV	83875	Col5a2	exon10	c.T737A	p.M246K	2	0.0672825
17	35200330	C	A	nonsynonymous_SNV	96245	Tnf	exon4	c.G523T	p.V175F	1	0.0673824
2	178363431	T	C	nonsynonymous_SNV	11468	Sycp2	exon28	c.A2642G	p.D881G	2	0.0673866
2	178401911	A	T	nonsynonymous_SNV	60716	Sycp2	exon5	c.T401A	p.M134K	2	0.0673866
11	85172898	G	A	nonsynonymous_SNV	98313	1700125H20Rik	exon2	c.G116A	p.R39H	1	0.0676984
16	37556925	A	T	nonsynonymous_SNV	45755	Rabl3	exon3	c.A243T	p.R81S	1	0.0677494
9	50494594	T	A	nonsynonymous_SNV	98491	Plet1	exon1	c.T32A	p.L11Q	1	0.0678465
6	122954095	A	G	nonsynonymous_SNV	89285	Clec4a3	exon2	c.A142G	p.T48A	1	0.0679239
9	45068209	T	C	nonsynonymous_SNV	76824	Mpzl3	exon4	c.T457C	p.F153L	1	0.0679657
4	75955248	C	T	nonsynonymous_SNV	82522	Ptprd	exon36	c.G4009A	p.V1337M	2	0.0680213
4	75998536	C	T	nonsynonymous_SNV	88547	Ptprd	exon31	c.G3139A	p.V1047I	2	0.0680213
8	13562168	T	G	nonsynonymous_SNV	11954	1700029H14Rik	exon1	c.A181C	p.K61Q	1	0.0680492
5	123523253	A	G	splicing	10562	Diablo	na	c.177+2T>C	na	1	0.0680531
6	85868125	T	G	nonsynonymous_SNV	88041	Cml2	exon3	c.A254C	p.Y85S	1	0.0681367
2	127256120	T	A	nonsynonymous_SNV	60654	Tmem127	exon3	c.T360A	p.H120Q	1	0.0682792
10	43532839	C	T	nonsynonymous_SNV	89285	1700021F05Rik	exon2	c.G307A	p.E103K	1	0.0686218
13	27354011	A	C	nonsynonymous_SNV	82522	Prl8a2	exon6	c.A670C	p.I224L	1	0.0686525
1	38996191	G	A	nonsynonymous_SNV	11241	Pdcl3	exon6	c.G631A	p.E211K	1	0.0687371
17	40234711	T	C	nonsynonymous_SNV	96440	Crisp3	exon4	c.A271G	p.T91A	1	0.0690245
16	43649192	T	C	nonsynonymous_SNV	11600	Tigit	exon4	c.A535G	p.T179A	1	0.0690544
11	115604829	T	A	stopgain	57931	Mrps7	exon2	c.T192A	p.Y64X	1	0.0692994
2	77011612	A	T	nonsynonymous_SNV	11187	Ccdc141	exon24	c.T4474A	p.S1492T	2	0.0695107
2	77014433	T	C	nonsynonymous_SNV	82194	Ccdc141	exon23	c.A4289G	p.E1430G	2	0.0695107
16	28445101	A	G	nonsynonymous_SNV	83164	Fgf12	exon1	c.T91C	p.S31P	1	0.0695801
17	40794026	A	G	splicing	82194	Crisp2	na	na	na	1	0.0696698
17	40294458	T	C	nonsynonymous_SNV	10653	Crisp1	exon8	c.A661G	p.M221V	1	0.0697381
19	30239402	A	G	nonsynonymous_SNV	13019	Mbl2	exon6	c.A613G	p.N205D	1	0.0698488
15	100335003	T	A	nonsynonymous_SNV	2164	Mettl7a3	exon1	c.T74A	p.L25Q	1	0.0699104
16	32751034	C	G	stopgain	83140	Muc4	exon2	c.C911G	p.S304X	3	0.0699852
16	32752353	A	C	nonsynonymous_SNV	98420	Muc4	exon2	c.A2230C	p.T744P	3	0.0699852
16	32753289	T	C	nonsynonymous_SNV	96440	Muc4	exon2	c.T3166C	p.S1056P	3	0.0699852
2	155823914	A	G	nonsynonymous_SNV	96868	Eif6	exon3	c.T320C	p.V107A	1	0.0701224
6	41416986	G	A	nonsynonymous_SNV	83882	Gm5409	exon2	c.G115A	p.V39M	1	0.0702251
6	41376951	A	T	nonsynonymous_SNV	11468	Prss3	exon2	c.T57A	p.D19E	1	0.0702527
6	41357736	G	T	nonsynonymous_SNV	91310	Try10	exon5	c.G595T	p.D199Y	1	0.0702681
7	79737868	T	C	nonsynonymous_SNV	83875	Pex11a	exon3	c.A215G	p.E72G	1	0.0702853
6	142658586	T	C	nonsynonymous_SNV	88547	Abcc9	exon16	c.A1922G	p.N641S	2	0.0705126
6	142672612	T	A	nonsynonymous_SNV	96245	Abcc9	exon13	c.A1636T	p.I546F	2	0.0705126
7	43769787	A	G	nonsynonymous_SNV	10177	Klk12	exon2	c.A175G	p.T59A	1	0.0706987
6	15799665	A	G	nonsynonymous_SNV	57258	Mdfic	exon5	c.A544G	p.T182A	1	0.0707538
1	36185863	A	T	nonsynonymous_SNV	88041	Uggt1	exon16	c.T1689A	p.D563E	2	0.0709196
1	36221324	T	A	nonsynonymous_SNV	82620	Uggt1	exon5	c.A409T	p.I137L	2	0.0709196
12	54916904	A	T	stopgain	88955	Baz1a	exon18	c.T2394A	p.C798X	2	0.0709237
12	54929601	A	T	nonsynonymous_SNV	83685	Baz1a	exon11	c.T1289A	p.M430K	2	0.0709237
9	35188990	A	T	nonsynonymous_SNV	96868	Tirap	exon6	c.T397A	p.S133T	1	0.071125
17	65580715	A	T	nonsynonymous_SNV	45755	Vapa	exon6	c.T724A	p.F242I	1	0.0712336
11	76734584	T	C	nonsynonymous_SNV	98420	Gosr1	exon8	c.A613G	p.M205V	1	0.0714899
15	57878564	A	T	nonsynonymous_SNV	88503	Derl1	exon5	c.T374A	p.L125Q	1	0.0716754
13	27607018	A	T	nonsynonymous_SNV	6654	Prl7b1	exon2	c.T83A	p.V28D	1	0.0716889
13	76140567	A	G	nonsynonymous_SNV	60693	Ttc37	exon29	c.A2818G	p.T940A	2	0.0718842
13	76175330	T	C	nonsynonymous_SNV	11600	Ttc37	exon40	c.T4192C	p.S1398P	2	0.0718842
4	136880398	T	A	nonsynonymous_SNV	96839	C1qb	exon3	c.A653T	p.Q218L	1	0.0720776
4	132538243	A	T	nonsynonymous_SNV	88129	Dnajc8	exon2	c.A135T	p.R45S	1	0.0721702
2	163498338	A	G	nonsynonymous_SNV	29035	R3hdml	exon3	c.A424G	p.K142E	1	0.0722108
12	89260402	T	C	nonsynonymous_SNV	10178	Nrxn3	exon6	c.T806C	p.M269T	2	0.0723054
12	90332016	T	C	nonsynonymous_SNV	5401	Nrxn3	exon20	c.T4322C	p.V1441A	2	0.0723054
18	74204337	A	C	nonsynonymous_SNV	96868	Ska1	exon3	c.T137G	p.I46S	1	0.0725532
2	71531079	A	G	nonsynonymous_SNV	80840	Dlx1	exon2	c.A436G	p.R146G	1	0.0725749
11	98155404	A	T	nonsynonymous_SNV	10020	Med1	exon17	c.T4565A	p.M1522K	2	0.0726914
11	98156625	T	A	nonsynonymous_SNV	60716	Med1	exon17	c.A3344T	p.K1115M	2	0.0726914
4	138096761	A	G	nonsynonymous_SNV	3000	Eif4g3	exon7	c.A61G	p.R21G	2	0.0727578
4	138206012	A	G	nonsynonymous_SNV	83230	Eif4g3	exon35	c.A4562G	p.E1521G	2	0.0727578
6	43274772	T	C	nonsynonymous_SNV	98172	Arhgef5	exon2	c.T2456C	p.I819T	2	0.0729247
6	43280669	T	C	nonsynonymous_SNV	88025	Arhgef5	exon8	c.T3869C	p.L1290P	2	0.0729247
2	31898235	G	A	nonsynonymous_SNV	6654	Lamc3	exon2	c.G406A	p.A136T	2	0.0729611
2	31920676	G	A	nonsynonymous_SNV	80493	Lamc3	exon14	c.G2557A	p.A853T	2	0.0729611
20	53260578	T	C	nonsynonymous_SNV	88547	Fam122b	exon4	c.A244G	p.I82V	1	0.0729853
10	78713348	A	C	nonsynonymous_SNV	2216	Casp14	exon7	c.T763G	p.Y255D	1	0.0732332
10	18498132	A	G	nonsynonymous_SNV	2216	Nhsl1	exon3	c.A311G	p.D104G	2	0.073271
10	18516089	T	A	nonsynonymous_SNV	83457	Nhsl1	exon5	c.T590A	p.V197E	2	0.073271
7	101901130	A	G	nonsynonymous_SNV	60716	Tomt	exon3	c.T428C	p.I143T	1	0.0735912
11	96043422	A	G	nonsynonymous_SNV	96245	Snf8	exon5	c.A368G	p.E123G	1	0.0735969
8	13261399	T	C	nonsynonymous_SNV	82841	Dcun1d2	exon5	c.A589G	p.N197D	1	0.0738125
17	34027103	T	C	splicing	76526	H2-Ke6	na	c.475-2A>G	na	1	0.0738249
1	153850495	A	T	nonsynonymous_SNV	10020	5830403L16Rik	exon1	c.T632A	p.I211N	1	0.0739699
5	138194875	A	G	nonsynonymous_SNV	39748	Mblac1	exon1	c.A478G	p.I160V	1	0.0740586
5	143563285	T	C	nonsynonymous_SNV	91570	Fam220a	exon3	c.T451C	p.S151P	1	0.0741107
2	122050579	A	G	nonsynonymous_SNV	60654	Eif3j1	exon6	c.A511G	p.T171A	1	0.0742048
7	43953903	G	T	nonsynonymous_SNV	55922	Klk1b8	exon3	c.G259T	p.A87S	1	0.074216
2	132251434	T	A	nonsynonymous_SNV	76824	Pcna	exon4	c.A392T	p.Q131L	1	0.0742793
7	44141454	G	T	nonsynonymous_SNV	90152	Klk1b16	exon5	c.G679T	p.V227L	1	0.0742851
1	11140236	A	T	nonsynonymous_SNV	11954	Prex2	exon17	c.A1762T	p.I588F	2	0.0743211
1	11170704	T	C	nonsynonymous_SNV	91570	Prex2	exon25	c.T3035C	p.L1012S	2	0.0743211
15	81951560	A	T	nonsynonymous_SNV	88262	Pmm1	exon8	c.T719A	p.V240E	1	0.074329
6	123139083	A	G	nonsynonymous_SNV	91310	Clec4a2	exon4	c.A328G	p.T110A	1	0.0744919
8	23153754	A	G	nonsynonymous_SNV	11478	Nkx6-3	exon1	c.A170G	p.D57G	1	0.0745283
6	130364235	A	C	nonsynonymous_SNV	76387	Klra1	exon9	c.T774G	p.D258E	1	0.0745465
13	51139547	T	G	nonsynonymous_SNV	83071	Spin1	exon2	c.T226G	p.Y76D	1	0.0746441
6	129419635	T	G	splicing	98172	Clec9a	exon5	c.462+2T>G	na	1	0.0750255
14	47385565	T	C	nonsynonymous_SNV	6654	Lgals3	exon6	c.T680C	p.V227A	1	0.0750474
1	15859013	T	A	nonsynonymous_SNV	10177	Sbspon	exon4	c.A553T	p.N185Y	1	0.0751654
3	108216635	T	C	nonsynonymous_SNV	24744	Sypl2	exon5	c.A590G	p.E197G	1	0.0751932
6	130185518	T	A	nonsynonymous_SNV	10177	Klra9	exon5	c.A554T	p.D185V	1	0.0754848
9	65410794	G	T	nonsynonymous_SNV	13019	Rasl12	exon5	c.G439T	p.A147S	1	0.0755032
8	124731817	A	G	nonsynonymous_SNV	11468	Arv1	exon5	c.A679G	p.R227G	1	0.075551
6	129906722	C	T	stopgain	10178	Klra5	exon5	c.G441A	p.W147X	1	0.0756491
9	110319664	T	A	nonsynonymous_SNV	11478	Elp6	exon6	c.T620A	p.I207N	1	0.0756687
4	128395066	A	C	nonsynonymous_SNV	80821	Csmd2	exon21	c.A3397C	p.S1133R	3	0.0757503
4	128483386	A	T	nonsynonymous_SNV	82086	Csmd2	exon40	c.A6058T	p.M2020L	3	0.0757503
4	128546684	T	C	nonsynonymous_SNV	60716	Csmd2	exon60	c.T9541C	p.S3181P	3	0.0757503
19	45738149	C	A	nonsynonymous_SNV	82723	Fgf8	exon5	c.G413T	p.C138F	1	0.0759862
4	65176264	C	T	nonsynonymous_SNV	11082	Pappa	exon3	c.C1525T	p.H509Y	2	0.0760985
4	65204695	A	T	nonsynonymous_SNV	98491	Pappa	exon7	c.A2266T	p.T756S	2	0.0760985
18	61020496	A	G	nonsynonymous_SNV	83188	Cdx1	exon2	c.T469C	p.Y157H	1	0.0761224
5	122216365	T	A	splicing	88262	Hvcn1	exon2	c.21+2T>A	na	1	0.0762098
14	31497732	G	T	nonsynonymous_SNV	80493	Eaf1	exon2	c.G127T	p.D43Y	1	0.0762829
9	77239444	G	T	stopgain	76824	Mlip	exon2	c.C410A	p.S137X	1	0.0763087
12	80949901	T	C	nonsynonymous_SNV	83010	Srsf5	exon8	c.T733C	p.S245P	1	0.0763628
13	23422016	A	G	nonsynonymous_SNV	83737	Abt1	exon3	c.T767C	p.I256T	1	0.0763993
13	49238876	C	T	nonsynonymous_SNV	57931	Susd3	exon3	c.G338A	p.C113Y	1	0.0764202
10	76450657	A	G	nonsynonymous_SNV	60693	2610028H24Rik	exon2	c.A88G	p.M30V	1	0.0764293
6	129436913	C	T	splicing	83010	Clec1a	na	c.211+1G>A	na	1	0.0764295
6	55345448	A	G	nonsynonymous_SNV	98420	Aqp1	exon2	c.A427G	p.I143V	1	0.0764493
4	45813459	A	G	nonsynonymous_SNV	53882	Igfbpl1	exon4	c.T755C	p.V252A	1	0.0765532
2	118549613	C	T	nonsynonymous_SNV	83520	Bmf	exon1	c.G50A	p.G17D	1	0.0769943
4	108513278	A	T	nonsynonymous_SNV	80821	Zcchc11	exon14	c.A2490T	p.Q830H	2	0.0773985
4	108549321	A	G	nonsynonymous_SNV	33095	Zcchc11	exon27	c.A4070G	p.D1357G	2	0.0773985
6	129872298	A	T	nonsynonymous_SNV	89285	Klra17	exon4	c.T312A	p.N104K	1	0.0774798
6	94592438	T	A	nonsynonymous_SNV	96245	Slc25a26	exon7	c.T525A	p.H175Q	1	0.0775516
6	12379405	A	T	nonsynonymous_SNV	60693	Thsd7a	exon13	c.T3019A	p.C1007S	2	0.0775683
6	12500995	T	A	nonsynonymous_SNV	76989	Thsd7a	exon4	c.A1412T	p.D471V	2	0.0775683
17	34050434	C	T	stopgain	11468	Col11a2	exon10	c.C1039T	p.R347X	2	0.0777794
17	34057249	A	G	splicing	57258	Col11a2	na	c.2371-2A>G	na	2	0.0777794
13	30541087	A	G	nonsynonymous_SNV	14418	Uqcrfs1	exon2	c.T469C	p.S157P	1	0.0778028
8	94861809	T	G	nonsynonymous_SNV	82086	Polr2c	exon5	c.T357G	p.D119E	1	0.0779461
7	49770918	T	C	nonsynonymous_SNV	83140	Htatip2	exon4	c.T412C	p.S138P	1	0.0780069
10	79530673	A	T	nonsynonymous_SNV	82620	Ppap2c	exon3	c.T304A	p.F102I	1	0.078194
13	23953897	A	T	nonsynonymous_SNV	80840	Scgn	exon11	c.T790A	p.S264T	1	0.0782022
13	93083378	A	G	nonsynonymous_SNV	88955	Cmya5	exon4	c.T9562C	p.C3188R	3	0.078348
13	93090556	T	G	nonsynonymous_SNV	11468	Cmya5	exon2	c.A8023C	p.I2675L	3	0.078348
13	93098044	T	A	nonsynonymous_SNV	5401	Cmya5	exon2	c.A535T	p.I179F	3	0.078348
7	80713863	A	G	nonsynonymous_SNV	76824	Iqgap1	exon38	c.T4943C	p.F1648S	2	0.0785272
7	80760889	T	C	nonsynonymous_SNV	51283	Iqgap1	exon7	c.A575G	p.Y192C	2	0.0785272
8	55058894	A	G	nonsynonymous_SNV	14418	Gpm6a	exon6	c.A505G	p.T169A	1	0.078852
14	55478955	T	C	nonsynonymous_SNV	83010	Dhrs4	exon1	c.T53C	p.V18A	1	0.0788826
1	161781595	A	G	nonsynonymous_SNV	60712	Fasl	exon4	c.T821C	p.F274S	1	0.0789863
1	43123614	T	C	nonsynonymous_SNV	76526	Fhl2	exon6	c.A740G	p.D247G	1	0.0790464
6	18869294	T	A	nonsynonymous_SNV	6654	Ankrd7	exon4	c.T599A	p.L200H	1	0.0792262
3	54733698	A	G	nonsynonymous_SNV	91570	Exosc8	exon4	c.T152C	p.V51A	1	0.0792548
7	45238668	A	T	nonsynonymous_SNV	2216	Cd37	exon1	c.T61A	p.F21I	1	0.07939
9	58582452	T	A	nonsynonymous_SNV	83689	Nptn	exon1	c.T17A	p.L6H	1	0.0794271
10	11164414	T	C	nonsynonymous_SNV	90152	Shprh	exon9	c.T1630C	p.Y544H	2	0.0795059
10	11164592	T	C	nonsynonymous_SNV	83929	Shprh	exon9	c.T1808C	p.V603A	2	0.0795059
11	46456276	G	A	nonsynonymous_SNV	11477	Havcr2	exon2	c.G79A	p.V27M	1	0.0795069
15	47650098	C	T	splicing	83164	Csmd3	na	c.8614+1G>A	na	3	0.0795529
15	47659192	A	T	nonsynonymous_SNV	83689	Csmd3	exon52	c.T8080A	p.C2694S	3	0.0795529
15	47838435	A	T	nonsynonymous_SNV	2383	Csmd3	exon31	c.T5251A	p.W1751R	3	0.0795529
7	14425397	A	C	nonsynonymous_SNV	76526	2810007J24Rik	exon3	c.T296G	p.L99R	1	0.079637
1	155687063	T	C	nonsynonymous_SNV	89957	Acbd6	exon8	c.T809C	p.V270A	1	0.0797148
1	161160696	A	G	nonsynonymous_SNV	10177	Ankrd45	exon4	c.A625G	p.T209A	1	0.0797523
14	31487632	A	G	nonsynonymous_SNV	83217	Mettl6	exon4	c.T470C	p.I157T	1	0.0797793
3	67515405	C	A	nonsynonymous_SNV	60693	Rarres1	exon1	c.G11T	p.R4L	1	0.0799892
6	132361601	G	A	nonsynonymous_SNV	76582	Gm8882	exon3	c.C653T	p.P218L	1	0.0800066
7	44815126	G	T	nonsynonymous_SNV	82194	Atf5	exon2	c.C41A	p.A14D	1	0.0800149
2	66697618	A	T	nonsynonymous_SNV	82522	Scn7a	exon15	c.T2527A	p.S843T	2	0.0800957
2	66703908	T	C	nonsynonymous_SNV	88041	Scn7a	exon12	c.A1422G	p.I474M	2	0.0800957
3	100874808	T	C	nonsynonymous_SNV	83685	Vtcn1	exon2	c.T80C	p.I27T	1	0.0801137
3	63697503	T	C	nonsynonymous_SNV	10020	Plch1	exon23	c.A4979G	p.D1660G	2	0.0801813
3	63784035	G	A	nonsynonymous_SNV	83882	Plch1	exon2	c.C146T	p.T49I	2	0.0801813
11	70056447	A	G	nonsynonymous_SNV	98172	Asgr1	exon5	c.A314G	p.E105G	1	0.0802467
12	4701343	C	T	nonsynonymous_SNV	11477	Itsn2	exon31	c.C3851T	p.T1284M	2	0.0803189
12	4712465	A	T	splicing	10451	Itsn2	exon38	c.4727-2A>T	na	2	0.0803189
14	13493568	G	A	nonsynonymous_SNV	88129	Synpr	exon2	c.G85A	p.V29M	1	0.0804808
3	90089854	A	T	stopgain	91570	Tpm3	exon6	c.A589T	p.K197X	1	0.0805068
16	38502635	A	G	nonsynonymous_SNV	83929	Timmdc1	exon6	c.T634C	p.Y212H	1	0.0805939
10	7638145	A	T	stopgain	3000	Pcmt1	exon7	c.T759A	p.Y253X	1	0.0806524
6	116405665	C	A	nonsynonymous_SNV	98420	2016-03-08	exon6	c.C442A	p.R148S	1	0.0807306
4	137454618	C	A	nonsynonymous_SNV	11241	1700013G24Rik	exon2	c.C83A	p.P28Q	1	0.0807483
17	83843209	T	C	nonsynonymous_SNV	6654	Haao	exon2	c.A146G	p.E49G	1	0.0807706
6	120394245	T	A	nonsynonymous_SNV	88955	Kdm5a	exon12	c.T1649A	p.V550E	2	0.0807765
6	120404971	G	A	nonsynonymous_SNV	82086	Kdm5a	exon15	c.G1975A	p.V659M	2	0.0807765
6	6878436	T	A	nonsynonymous_SNV	83520	Dlx5	exon3	c.A593T	p.N198I	1	0.081428
19	11788209	T	C	nonsynonymous_SNV	6927	Stx3	exon5	c.A317G	p.E106G	1	0.0814941
4	124707271	T	C	nonsynonymous_SNV	88262	Fhl3	exon4	c.T349C	p.Y117H	1	0.0815357
8	75098826	A	T	nonsynonymous_SNV	60693	Hmox1	exon4	c.A697T	p.M233L	1	0.0815959
16	57046942	G	A	nonsynonymous_SNV	83010	2310005G13Rik	exon4	c.C395T	p.P132L	1	0.0816087
2	71137552	A	G	nonsynonymous_SNV	11478	Cybrd1	exon3	c.A466G	p.M156V	1	0.0818006
5	3960225	A	T	nonsynonymous_SNV	11468	Akap9	exon7	c.A927T	p.L309F	3	0.0821115
5	4029850	T	A	nonsynonymous_SNV	76387	Akap9	exon23	c.T5601A	p.D1867E	3	0.0821115
5	4044016	A	T	nonsynonymous_SNV	83929	Akap9	exon28	c.A6537T	p.R2179S	3	0.0821115
17	26087336	T	A	nonsynonymous_SNV	13019	Decr2	exon4	c.A325T	p.I109F	1	0.0822097
4	41093968	A	G	nonsynonymous_SNV	2216	Aqp3	exon5	c.T524C	p.V175A	1	0.0822197
11	33162921	C	T	splicing	13019	Npm1	exon2	c.58+1G>A	na	1	0.0822898
7	127788499	T	G	nonsynonymous_SNV	11954	Setd1a	exon12	c.T2991G	p.D997E	2	0.0824659
7	127799173	T	A	nonsynonymous_SNV	29035	Setd1a	exon18	c.T4922A	p.I1641N	2	0.0824659
10	123002865	T	C	nonsynonymous_SNV	83230	Mon2	exon32	c.A4714G	p.K1572E	2	0.0825846
10	123036045	A	T	nonsynonymous_SNV	89957	Mon2	exon9	c.T1073A	p.I358K	2	0.0825846
4	139302454	A	G	nonsynonymous_SNV	98491	Pqlc2	exon4	c.T265C	p.S89P	1	0.0826322
2	31679890	C	T	nonsynonymous_SNV	24744	Exosc2	exon8	c.C712T	p.R238W	1	0.0826393
15	3995656	T	C	nonsynonymous_SNV	96247	AW549877	exon1	c.A59G	p.Q20R	1	0.0828587
11	99235137	C	T	nonsynonymous_SNV	88129	Krt222	exon6	c.G667A	p.V223M	1	0.0828613
13	55122482	C	T	nonsynonymous_SNV	83796	Zfp346	exon5	c.C670T	p.R224W	1	0.0829819
9	95999437	T	C	nonsynonymous_SNV	83164	Xrn1	exon21	c.T2363C	p.I788T	2	0.0830679
9	96051698	A	T	nonsynonymous_SNV	89957	Xrn1	exon41	c.A4819T	p.M1607L	2	0.0830679
7	16113356	G	A	nonsynonymous_SNV	22721	Napa	exon6	c.G427A	p.A143T	1	0.0831067
19	53370344	G	C	nonsynonymous_SNV	98313	Mxi1	exon5	c.G506C	p.R169P	1	0.0831111
11	78212187	C	T	nonsynonymous_SNV	83457	Supt6	exon31	c.G4219A	p.D1407N	2	0.0831186
11	78229438	T	A	nonsynonymous_SNV	29035	Supt6	exon9	c.A1075T	p.I359F	2	0.0831186
3	83773417	T	A	nonsynonymous_SNV	83071	Sfrp2	exon3	c.T883A	p.C295S	1	0.0831967
5	149453340	C	T	nonsynonymous_SNV	80821	Tex26	exon3	c.C193T	p.P65S	1	0.0833452
9	119337477	T	C	nonsynonymous_SNV	6927	Myd88	exon5	c.A770G	p.Y257C	1	0.0833495
14	75316039	G	A	nonsynonymous_SNV	91570	Zc3h13	exon8	c.G905A	p.R302Q	2	0.0834349
14	75323572	T	C	nonsynonymous_SNV	88041	Zc3h13	exon10	c.T1601C	p.V534A	2	0.0834349
2	49272874	A	G	nonsynonymous_SNV	60712	Mbd5	exon12	c.A3367G	p.T1123A	2	0.0834768
2	49274741	T	A	nonsynonymous_SNV	89285	Mbd5	exon13	c.T3729A	p.N1243K	2	0.0834768
2	178068073	A	T	nonsynonymous_SNV	11600	Zfp931	exon4	c.T519A	p.N173K	1	0.0838633
13	22179330	A	G	nonsynonymous_SNV	60712	Vmn1r191	exon1	c.T253C	p.Y85H	1	0.0839868
2	125581775	A	T	nonsynonymous_SNV	42058	Cep152	exon20	c.T2705A	p.M902K	2	0.0839901
2	125594919	G	T	nonsynonymous_SNV	5401	Cep152	exon13	c.C1700A	p.T567K	2	0.0839901
9	20772193	C	A	nonsynonymous_SNV	76526	Col5a3	exon64	c.G4682T	p.G1561V	2	0.0840486
9	20801230	G	A	nonsynonymous_SNV	10382	Col5a3	exon14	c.C1462T	p.R488C	2	0.0840486
3	15963456	T	C	nonsynonymous_SNV	10020	Gm5150	exon3	c.A650G	p.N217S	1	0.0840815
9	123100544	A	C	nonsynonymous_SNV	88503	Zdhhc3	exon2	c.T25G	p.F9V	1	0.0841034
19	33202538	G	T	nonsynonymous_SNV	80493	Rnls	exon5	c.C511A	p.R171S	1	0.0843204
11	100440878	A	G	nonsynonymous_SNV	14418	Nt5c3b	exon2	c.T62C	p.V21A	1	0.0843936
7	30861468	C	T	nonsynonymous_SNV	2730	Ffar1	exon1	c.G3A	p.M1I	1	0.0845122
13	47237568	G	T	nonsynonymous_SNV	60712	Rnf144b	exon5	c.G497T	p.C166F	1	0.0846028
8	84960101	A	T	nonsynonymous_SNV	98491	Rnaseh2a	exon5	c.T418A	p.F140I	1	0.0846527
7	65311085	T	C	nonsynonymous_SNV	88025	Tjp1	exon23	c.A4118G	p.H1373R	2	0.0846952
7	65313310	C	A	stopgain	22721	Tjp1	exon21	c.G3118T	p.E1040X	2	0.0846952
14	54894298	A	G	nonsynonymous_SNV	80493	Pabpn1	exon1	c.A143G	p.N48S	1	0.0847839
4	148594086	A	G	nonsynonymous_SNV	83882	Srm	exon6	c.A769G	p.T257A	1	0.0849546
13	81433679	A	G	nonsynonymous_SNV	13019	Gpr98	exon70	c.T14245C	p.S4749P	4	0.0850635
13	81522247	T	C	nonsynonymous_SNV	88547	Gpr98	exon32	c.A6979G	p.T2327A	4	0.0850635
13	81543527	T	C	nonsynonymous_SNV	29035	Gpr98	exon23	c.A4940G	p.D1647G	4	0.0850635
13	81592638	C	A	nonsynonymous_SNV	82522	Gpr98	exon4	c.G370T	p.V124L	4	0.0850635
13	54553219	G	T	nonsynonymous_SNV	89285	4833439L19Rik	exon7	c.C545A	p.A182E	1	0.085068
2	116888295	C	T	nonsynonymous_SNV	11477	Tmco5	exon10	c.C656T	p.T219M	1	0.0852058
3	146612562	A	G	nonsynonymous_SNV	82395	Uox	exon4	c.A436G	p.M146V	1	0.0852478
6	115950053	A	C	nonsynonymous_SNV	51255	H1foo	exon5	c.A890C	p.K297T	1	0.0853849
1	44708671	A	T	nonsynonymous_SNV	88262	Gulp1	exon3	c.A83T	p.N28I	1	0.0854186
17	70851361	C	A	nonsynonymous_SNV	96440	Tgif1	exon1	c.G64T	p.V22L	1	0.085644
13	19751912	A	T	nonsynonymous_SNV	89285	Gpr141	exon5	c.T692A	p.I231K	1	0.0856595
4	34028459	T	C	nonsynonymous_SNV	83685	Spaca1	exon7	c.A857G	p.D286G	1	0.085671
14	50964318	T	C	nonsynonymous_SNV	11954	Pnp2	exon6	c.T760C	p.S254P	1	0.0856839
6	73468703	T	C	nonsynonymous_SNV	5401	4931417E11Rik	exon1	c.A862G	p.T288A	1	0.0856931
18	34812382	A	G	nonsynonymous_SNV	83689	Kdm3b	exon10	c.A2845G	p.T949A	2	0.0857343
18	34827490	T	C	nonsynonymous_SNV	76278	Kdm3b	exon16	c.T4127C	p.V1376A	2	0.0857343
15	43867282	G	A	stopgain	11082	Tmem74	exon2	c.C364T	p.Q122X	1	0.08576
7	11670345	A	G	nonsynonymous_SNV	88025	Vmn1r72	exon1	c.T175C	p.S59P	1	0.0858302
1	153875132	C	T	nonsynonymous_SNV	83164	Gm5531	exon1	c.C686T	p.T229I	1	0.0859011
11	97321543	T	A	nonsynonymous_SNV	80821	Mrpl45	exon3	c.T345A	p.N115K	1	0.0859179
4	3172325	G	A	nonsynonymous_SNV	51255	Vmn1r2	exon1	c.G243A	p.M81I	1	0.0860226
9	39840115	G	A	nonsynonymous_SNV	82147	Olfr971	exon1	c.G680A	p.R227H	1	0.0860499
16	59202138	T	C	nonsynonymous_SNV	91570	Olfr198	exon1	c.A287G	p.E96G	1	0.0861122
5	137989763	A	T	nonsynonymous_SNV	42058	Azgp1	exon4	c.A806T	p.D269V	1	0.0861155
19	13146285	A	G	nonsynonymous_SNV	22721	Olfr1459	exon1	c.T373C	p.C125R	1	0.0861572
16	58824697	T	A	nonsynonymous_SNV	11954	Olfr175-ps1	exon2	c.A11T	p.D4V	1	0.086209
7	20788032	G	A	nonsynonymous_SNV	83520	Vmn1r113	exon1	c.G748A	p.V250I	1	0.0862131
1	153115605	T	C	nonsynonymous_SNV	83796	Nmnat2	exon11	c.T859C	p.Y287H	1	0.0862438
7	20101716	A	T	nonsynonymous_SNV	5401	Vmn1r91	exon1	c.A559T	p.I187F	1	0.0862848
14	62353530	A	T	nonsynonymous_SNV	82086	Rnaseh2b	exon5	c.A329T	p.Y110F	1	0.0864201
19	13364927	A	T	nonsynonymous_SNV	96245	Olfr1467	exon1	c.A298T	p.M100L	1	0.0864246
6	48752688	C	T	nonsynonymous_SNV	96868	Gimap5	exon3	c.C191T	p.T64I	1	0.0864371
5	124589383	T	A	nonsynonymous_SNV	96868	Gtf2h3	exon6	c.T443A	p.V148E	1	0.0865017
1	171221963	C	A	nonsynonymous_SNV	60654	Tomm40l	exon2	c.G56T	p.R19L	1	0.0865204
11	121437307	T	G	nonsynonymous_SNV	76582	Fn3k	exon2	c.T176G	p.L59R	1	0.0865906
2	164064959	A	G	nonsynonymous_SNV	90152	Tomm34	exon3	c.T313C	p.Y105H	1	0.0865984
1	174369454	T	A	nonsynonymous_SNV	76989	Olfr417	exon1	c.T536A	p.M179K	1	0.0866133
10	34096014	A	G	nonsynonymous_SNV	24744	Fam26e	exon1	c.T424C	p.C142R	1	0.0866897
19	13411271	A	T	nonsynonymous_SNV	6927	Olfr1469	exon1	c.A701T	p.Y234F	1	0.0868048
13	43376834	A	G	nonsynonymous_SNV	88025	Sirt5	exon3	c.A389G	p.D130G	1	0.0869144
6	127603979	G	C	nonsynonymous_SNV	91310	Efcab4b	exon2	c.G117C	p.M39I	1	0.0869609
9	38464760	A	T	nonsynonymous_SNV	11954	Olfr904	exon1	c.A718T	p.T240S	1	0.0869862
2	86046847	A	T	nonsynonymous_SNV	11954	Olfr1034	exon1	c.A364T	p.M122L	1	0.0869973
2	36640283	G	A	nonsynonymous_SNV	90152	Olfr345	exon1	c.G243A	p.M81I	1	0.0870585
9	39994382	A	T	nonsynonymous_SNV	89285	Olfr978	exon1	c.A571T	p.T191S	1	0.0870742
5	43825369	T	A	nonsynonymous_SNV	10562	Bst1	exon5	c.T555A	p.N185K	1	0.0870895
9	97080351	A	G	nonsynonymous_SNV	82086	Slc25a36	exon6	c.T584C	p.V195A	1	0.0871018
7	29244237	T	C	nonsynonymous_SNV	33095	Yif1b	exon2	c.T223C	p.S75P	1	0.0871225
1	119910162	A	T	nonsynonymous_SNV	2383	Tmem177	exon2	c.T786A	p.S262R	1	0.087129
2	85195990	C	A	nonsynonymous_SNV	60693	Lrrc55	exon1	c.G689T	p.R230L	1	0.0871297
2	88987798	T	C	nonsynonymous_SNV	29035	Olfr1214	exon1	c.A403G	p.M135V	1	0.0871331
14	50515436	T	A	stopgain	82522	Olfr742	exon1	c.T231A	p.Y77X	1	0.0871402
2	89930244	T	C	nonsynonymous_SNV	10451	Olfr1258	exon1	c.T434C	p.V145A	1	0.0871553
15	83104373	C	T	nonsynonymous_SNV	11241	Serhl	exon7	c.C470T	p.S157F	1	0.0871636
10	129754813	C	T	nonsynonymous_SNV	60693	Olfr807	exon1	c.G636A	p.M212I	1	0.0871839
12	82357325	T	C	nonsynonymous_SNV	10382	Sipa1l1	exon3	c.T1591C	p.S531P	2	0.0871872
12	82450030	A	T	nonsynonymous_SNV	82086	Sipa1l1	exon21	c.A5335T	p.I1779L	2	0.0871872
9	40000657	T	A	nonsynonymous_SNV	80840	Olfr979	exon1	c.A569T	p.D190V	1	0.0872495
2	118823514	A	G	nonsynonymous_SNV	82147	Knstrn	exon5	c.A571G	p.T191A	1	0.0872649
10	129133545	A	T	stopgain	24744	Olfr770	exon1	c.T222A	p.C74X	1	0.0872892
7	104040369	A	G	nonsynonymous_SNV	76526	Olfr641	exon1	c.A572G	p.D191G	1	0.0873566
13	98273420	A	G	nonsynonymous_SNV	2216	Ankra2	exon8	c.A446G	p.N149S	1	0.0873715
2	111754542	A	T	nonsynonymous_SNV	10562	Olfr1301	exon1	c.A292T	p.M98L	1	0.0873893
2	154863595	T	A	nonsynonymous_SNV	76582	Raly	exon6	c.T542A	p.I181N	1	0.0874088
13	23217905	T	C	nonsynonymous_SNV	83010	Vmn1r221	exon1	c.T533C	p.I178T	1	0.0874146
15	81407818	T	A	nonsynonymous_SNV	10382	Dnajb7	exon1	c.A317T	p.D106V	1	0.0874739
16	11828210	A	G	nonsynonymous_SNV	3000	Cpped1	exon3	c.T677C	p.V226A	1	0.0874755
4	52970719	A	T	nonsynonymous_SNV	11478	Olfr270	exon1	c.A91T	p.I31F	1	0.0874928
6	43202051	A	C	nonsynonymous_SNV	89957	Olfr435	exon1	c.A406C	p.N136H	1	0.0876701
7	120201184	G	T	nonsynonymous_SNV	82194	Crym	exon2	c.C214A	p.L72I	1	0.0876706
5	63898383	C	T	nonsynonymous_SNV	82723	0610040J01Rik	exon4	c.C461T	p.T154I	1	0.087774
7	108868663	A	G	nonsynonymous_SNV	88025	Olfr517	exon1	c.T490C	p.F164L	1	0.0878419
11	87056816	T	A	stopgain	11468	Gdpd1	exon4	c.A343T	p.K115X	1	0.0879362
7	108367949	T	C	nonsynonymous_SNV	10177	Olfr494	exon1	c.T458C	p.I153T	1	0.0879771
11	58567291	T	A	nonsynonymous_SNV	2383	Olfr224	exon1	c.A53T	p.Q18L	1	0.0880011
14	77986697	A	T	nonsynonymous_SNV	98172	Epsti1	exon10	c.A768T	p.K256N	1	0.0880049
9	39393887	T	C	nonsynonymous_SNV	11468	Olfr951	exon1	c.T95C	p.L32P	1	0.0880519
7	107822572	T	C	nonsynonymous_SNV	89285	Olfr469	exon1	c.A896G	p.E299G	1	0.0880626
19	13619419	A	T	nonsynonymous_SNV	88025	Olfr1487	exon1	c.A256T	p.T86S	1	0.0881049
2	36869745	A	T	nonsynonymous_SNV	91570	Olfr352	exon1	c.A178T	p.T60S	1	0.0881329
11	74155652	T	A	nonsynonymous_SNV	6654	Olfr402	exon1	c.T497A	p.I166K	1	0.0881661
19	38219456	A	G	splicing	11082	Fra10ac1	na	c.219+2T>C	na	1	0.0881668
7	106689210	T	A	nonsynonymous_SNV	22721	Olfr694	exon1	c.A520T	p.I174F	1	0.088262
2	86806165	A	G	nonsynonymous_SNV	90152	Olfr141	exon1	c.T833C	p.I278T	1	0.0882896
10	129902023	A	G	nonsynonymous_SNV	22721	Olfr815	exon1	c.T704C	p.V235A	1	0.0883132
7	108622594	A	T	nonsynonymous_SNV	2164	Olfr507	exon1	c.A781T	p.I261F	1	0.0883197
14	14175833	T	A	nonsynonymous_SNV	80821	Olfr720	exon1	c.A248T	p.D83V	1	0.0884001
2	86385668	A	G	nonsynonymous_SNV	82395	Olfr1058	exon1	c.T749C	p.V250A	1	0.0884071
4	88178290	T	C	splicing	39748	Focad	na	c.906+2T>C	na	2	0.0884413
4	88403376	T	C	nonsynonymous_SNV	96247	Focad	exon41	c.T4963C	p.S1655P	2	0.0884413
7	102641004	A	T	nonsynonymous_SNV	60693	Olfr554	exon1	c.A757T	p.I253F	1	0.0885649
13	34948214	G	T	nonsynonymous_SNV	2216	Eci3	exon8	c.C650A	p.A217E	1	0.0885846
14	14328726	T	A	nonsynonymous_SNV	11187	Olfr31	exon1	c.T614A	p.M205K	1	0.0886548
10	128428672	T	C	nonsynonymous_SNV	2216	Rnf41	exon3	c.T59C	p.I20T	1	0.0887266
20	164014925	A	C	nonsynonymous_SNV	83230	Car5b	exon2	c.T20G	p.L7R	1	0.0887971
19	36733887	T	C	nonsynonymous_SNV	83217	Ppp1r3c	exon2	c.A482G	p.N161S	1	0.0888716
17	26841300	T	C	nonsynonymous_SNV	10382	Nkx2-5	exon1	c.A56G	p.N19S	1	0.0890442
7	104635895	G	A	nonsynonymous_SNV	6927	Olfr657	exon1	c.G220A	p.V74M	1	0.0890546
7	103051842	T	A	nonsynonymous_SNV	60654	Olfr583	exon1	c.T543A	p.N181K	1	0.0890871
3	59098349	T	C	nonsynonymous_SNV	82744	Gpr171	exon2	c.A4G	p.T2A	1	0.089116
6	42141842	A	T	nonsynonymous_SNV	83794	Tas2r139	exon1	c.A907T	p.T303S	1	0.0892145
10	79034955	A	G	nonsynonymous_SNV	10178	Olfr57	exon1	c.A158G	p.D53G	1	0.0892222
4	43770675	T	C	nonsynonymous_SNV	91310	Olfr159	exon1	c.A335G	p.E112G	1	0.0893236
11	102287481	T	A	nonsynonymous_SNV	10451	Tmub2	exon3	c.T209A	p.I70N	1	0.089341
20	58919171	T	C	nonsynonymous_SNV	60716	4930550L24Rik	exon2	c.T289C	p.S97P	1	0.0894015
1	180906336	A	T	nonsynonymous_SNV	96245	Pycr2	exon4	c.A492T	p.E164D	1	0.0895178
2	114011203	A	T	stopgain	76526	Gjd2	exon2	c.T792A	p.C264X	1	0.0896426
17	12877553	A	T	nonsynonymous_SNV	83737	Mrgprh	exon1	c.A679T	p.M227L	1	0.0896538
19	42061061	A	G	nonsynonymous_SNV	98491	Hoga1	exon4	c.A584G	p.D195G	1	0.0896855
3	72949750	G	T	nonsynonymous_SNV	83140	Sis	exon10	c.C1207A	p.Q403K	2	0.0896921
3	72965643	G	A	nonsynonymous_SNV	91310	Sis	exon2	c.C161T	p.P54L	2	0.0896921
15	78757344	A	T	nonsynonymous_SNV	88547	Mfng	exon7	c.T852A	p.N284K	1	0.0898236
18	74736188	T	C	nonsynonymous_SNV	60654	Myo5b	exon32	c.T4268C	p.L1423P	2	0.0898863
18	74742147	A	C	nonsynonymous_SNV	11478	Myo5b	exon34	c.A4543C	p.M1515L	2	0.0898863
1	65025594	A	T	nonsynonymous_SNV	83689	Akr1cl	exon3	c.T218A	p.V73E	1	0.0899681
11	59374352	A	G	nonsynonymous_SNV	82620	Prss38	exon3	c.T385C	p.Y129H	1	0.0900309
13	4197054	G	T	nonsynonymous_SNV	45755	Akr1c13	exon5	c.G513T	p.R171S	1	0.0900852
5	31659905	A	G	splicing	29035	Rbks	na	c.517+2T>C	na	1	0.0901157
13	4136762	T	A	nonsynonymous_SNV	88547	Akr1c18	exon7	c.A686T	p.N229I	1	0.0901744
17	43664130	T	C	nonsynonymous_SNV	83188	Slc25a27	exon2	c.A239G	p.E80G	1	0.0901818
13	22441416	T	C	nonsynonymous_SNV	11954	Vmn1r-ps103	exon1	c.T145C	p.Y49H	1	0.0901983
17	18021808	T	A	nonsynonymous_SNV	96440	Fpr-rs4	exon1	c.T76A	p.W26R	1	0.0902074
2	172249432	T	A	stopgain	76278	Mc3r	exon1	c.T573A	p.C191X	1	0.0903493
1	75243553	A	G	nonsynonymous_SNV	83457	Dnajb2	exon9	c.A715G	p.T239A	1	0.0903689
16	49896392	T	C	nonsynonymous_SNV	60654	Cd47	exon7	c.T785C	p.I262T	1	0.0903697
16	17836607	T	C	nonsynonymous_SNV	83230	Car15	exon5	c.A464G	p.Y155C	1	0.0904579
2	87002766	A	G	nonsynonymous_SNV	91570	Olfr1102	exon1	c.A796G	p.T266A	1	0.0905206
1	174449048	A	G	nonsynonymous_SNV	88262	Olfr220	exon1	c.A424G	p.T142A	1	0.0906877
10	103025326	T	C	nonsynonymous_SNV	76526	Alx1	exon2	c.A340G	p.S114G	1	0.0909003
15	83800163	A	G	nonsynonymous_SNV	11477	Mpped1	exon3	c.A385G	p.K129E	1	0.0909027
2	132012560	A	G	splicing	82458	Rassf2	na	c.59+2T>C	na	1	0.0909033
9	53934205	T	C	nonsynonymous_SNV	98313	Elmod1	exon5	c.A202G	p.T68A	1	0.0909682
12	8268472	A	G	nonsynonymous_SNV	10020	1110057K04Rik	exon5	c.A580G	p.T194A	1	0.0909727
10	7780847	A	G	nonsynonymous_SNV	57372	Ginm1	exon1	c.T28C	p.S10P	1	0.0911192
19	40243558	C	T	nonsynonymous_SNV	76278	Pdlim1	exon4	c.G375A	p.M125I	1	0.0911236
13	89992547	A	G	nonsynonymous_SNV	13019	Xrcc4	exon5	c.T542C	p.I181T	1	0.09119
5	32487685	A	G	nonsynonymous_SNV	88955	Ppp1cb	exon7	c.A859G	p.T287A	1	0.0912151
6	132778065	A	G	nonsynonymous_SNV	11478	Tas2r136	exon1	c.T98C	p.I33T	1	0.0914072
11	93597152	T	G	nonsynonymous_SNV	10722	Car10	exon7	c.T674G	p.L225R	1	0.0914217
5	96657145	G	A	splicing	98491	Fras1	na	c.3646-1G>A	na	3	0.0914503
5	96691359	C	T	nonsynonymous_SNV	82086	Fras1	exon36	c.C4736T	p.T1579M	3	0.0914503
5	96700523	A	G	nonsynonymous_SNV	96245	Fras1	exon40	c.A5396G	p.D1799G	3	0.0914503
9	92266748	T	C	nonsynonymous_SNV	60693	Plscr1	exon7	c.T640C	p.Y214H	1	0.0914641
1	171852095	T	A	nonsynonymous_SNV	60716	Cd84	exon3	c.T339A	p.N113K	1	0.0914811
19	55183985	A	G	nonsynonymous_SNV	89965	Tectb	exon4	c.A433G	p.N145D	1	0.091746
4	133211308	T	A	nonsynonymous_SNV	24744	Gpr3	exon2	c.A52T	p.S18C	1	0.0919112
1	74910539	C	T	nonsynonymous_SNV	29035	Ccdc108	exon22	c.G3658A	p.V1220M	2	0.091916
1	74931987	C	A	nonsynonymous_SNV	96868	Ccdc108	exon3	c.G171T	p.R57S	2	0.091916
7	108395803	A	C	nonsynonymous_SNV	11478	Olfr495	exon1	c.A682C	p.I228L	1	0.0919598
13	61356958	C	T	nonsynonymous_SNV	83140	Cts7	exon2	c.G79A	p.A27T	1	0.0921125
11	4220766	G	A	nonsynonymous_SNV	82086	Gatsl3	exon5	c.G586A	p.V196I	1	0.0921519
1	53413767	C	A	nonsynonymous_SNV	83217	Dnah7a	exon63	c.G11551T	p.V3851L	3	0.0921809
1	53565718	A	T	nonsynonymous_SNV	76824	Dnah7a	exon25	c.T3880A	p.Y1294N	3	0.0921809
1	53605839	C	A	nonsynonymous_SNV	80821	Dnah7a	exon20	c.G3037T	p.V1013L	3	0.0921809
14	121911824	C	T	nonsynonymous_SNV	11477	Gpr18	exon2	c.G788A	p.S263N	1	0.0922126
6	40613198	A	G	nonsynonymous_SNV	2164	Tas2r138	exon1	c.T113C	p.L38S	1	0.0922364
14	51070766	A	G	nonsynonymous_SNV	10722	Olfr750	exon1	c.T626C	p.V209A	1	0.0922548
10	80808577	C	A	nonsynonymous_SNV	91570	Jsrp1	exon7	c.G994T	p.D332Y	1	0.092473
16	91555079	T	A	nonsynonymous_SNV	82841	Ifngr2	exon2	c.T202A	p.F68I	1	0.0924995
14	63919142	A	G	nonsynonymous_SNV	76582	Pinx1	exon7	c.A517G	p.T173A	1	0.0925098
9	44417150	A	T	nonsynonymous_SNV	11954	Ccdc84	exon3	c.T344A	p.M115K	1	0.0925455
2	126826936	C	A	nonsynonymous_SNV	80493	Trpm7	exon17	c.G2059T	p.G687C	2	0.0928122
2	126851501	T	C	nonsynonymous_SNV	96440	Trpm7	exon4	c.A163G	p.T55A	2	0.0928122
2	25624998	T	C	nonsynonymous_SNV	60716	Fcna	exon10	c.A848G	p.H283R	1	0.092848
9	67831231	T	C	nonsynonymous_SNV	60716	C2cd4a	exon2	c.A529G	p.S177G	1	0.0929057
5	38092572	T	A	nonsynonymous_SNV	91310	Stx18	exon2	c.T228A	p.N76K	1	0.0929264
8	72196881	T	C	nonsynonymous_SNV	88503	Hsh2d	exon3	c.T211C	p.Y71H	1	0.0930503
13	61202162	T	A	nonsynonymous_SNV	51283	Cts6	exon2	c.A104T	p.Q35L	1	0.0930623
1	166391834	T	A	nonsynonymous_SNV	45755	Tada1	exon7	c.T704A	p.F235Y	1	0.0931314
10	51491613	A	T	nonsynonymous_SNV	98313	Lilrb4	exon3	c.A250T	p.N84Y	1	0.0931352
15	77585326	G	A	nonsynonymous_SNV	82620	Apol10b	exon4	c.C650T	p.T217I	1	0.0931595
11	44410210	T	A	stopgain	83010	Il12b	exon5	c.T552A	p.Y184X	1	0.0931894
3	87974803	A	G	nonsynonymous_SNV	76278	Nes	exon3	c.A913G	p.T305A	2	0.0932244
3	87977807	A	T	nonsynonymous_SNV	83737	Nes	exon4	c.A3372T	p.R1124S	2	0.0932244
1	78529254	T	A	splicing	83071	Mogat1	na	c.853+2T>A	na	1	0.0933346
5	23473531	T	C	nonsynonymous_SNV	80840	Kmt2e	exon7	c.T607C	p.Y203H	2	0.0934035
5	23485514	T	A	nonsynonymous_SNV	98172	Kmt2e	exon13	c.T1526A	p.M509K	2	0.0934035
8	125995487	T	C	nonsynonymous_SNV	22721	Kcnk1	exon1	c.T28C	p.C10R	1	0.0934223
7	110369529	C	A	nonsynonymous_SNV	60654	Sbf2	exon22	c.G2663T	p.R888L	2	0.0935992
7	110447049	G	C	nonsynonymous_SNV	88041	Sbf2	exon9	c.C940G	p.P314A	2	0.0935992
15	67112585	C	T	nonsynonymous_SNV	88025	St3gal1	exon5	c.G340A	p.V114I	1	0.0937743
13	62869073	T	A	nonsynonymous_SNV	76526	Fbp1	exon5	c.A614T	p.K205M	1	0.0937965
12	87272573	C	T	nonsynonymous_SNV	10382	Ahsa1	exon6	c.C563T	p.A188V	1	0.0938198
5	90959779	A	T	nonsynonymous_SNV	45755	Mthfd2l	exon4	c.A499T	p.I167F	1	0.0939026
19	57458122	A	T	nonsynonymous_SNV	33586	Trub1	exon2	c.A283T	p.R95W	1	0.0939456
2	4937740	A	T	nonsynonymous_SNV	2383	Phyh	exon8	c.A893T	p.E298V	1	0.0939642
10	23940915	T	C	nonsynonymous_SNV	83140	Taar2	exon2	c.T352C	p.S118P	1	0.0940138
5	5739918	A	T	nonsynonymous_SNV	82723	Steap1	exon4	c.T640A	p.W214R	1	0.0940143
12	52024134	T	C	nonsynonymous_SNV	83071	Gpr33	exon2	c.A121G	p.I41V	1	0.0940547
2	127246614	A	G	nonsynonymous_SNV	90152	Ciao1	exon3	c.T388C	p.W130R	1	0.0943512
11	69556932	A	G	nonsynonymous_SNV	82522	Efnb3	exon3	c.T482C	p.M161T	1	0.0944111
3	32590046	G	A	stopgain	80493	Gnb4	exon7	c.C448T	p.R150X	1	0.0944999
7	25715007	A	T	nonsynonymous_SNV	76526	Ccdc97	exon3	c.T516A	p.F172L	1	0.0945107
7	79691948	T	A	nonsynonymous_SNV	6654	Ticrr	exon19	c.T3281A	p.M1094K	2	0.0945457
7	79693713	A	G	nonsynonymous_SNV	82620	Ticrr	exon20	c.A3325G	p.S1109G	2	0.0945457
1	155132485	A	T	nonsynonymous_SNV	98420	Mr1	exon4	c.T743A	p.V248E	1	0.0947351
4	63579947	C	A	stopgain	90152	6330416G13Rik	exon8	c.C603A	p.Y201X	1	0.0949673
2	69938252	A	T	nonsynonymous_SNV	5401	Ubr3	exon8	c.A1402T	p.I468F	2	0.0949679
2	70020625	T	C	nonsynonymous_SNV	96868	Ubr3	exon37	c.T5386C	p.C1796R	2	0.0949679
17	80181564	T	G	nonsynonymous_SNV	10562	Galm	exon5	c.T638G	p.V213G	1	0.094989
7	145308381	C	T	stopgain	88041	Mrgprf	exon3	c.C679T	p.R227X	1	0.09503
5	143316682	A	C	nonsynonymous_SNV	51255	Zdhhc4	exon8	c.T892G	p.C298G	1	0.095132
13	61036222	A	T	stopgain	11477	Ctsq	exon7	c.T885A	p.Y295X	1	0.0952058
5	112391731	A	G	nonsynonymous_SNV	88503	Asphd2	exon1	c.T235C	p.S79P	1	0.0952212
1	139557538	A	G	nonsynonymous_SNV	91310	Cfhr1	exon2	c.T169C	p.Y57H	1	0.0952539
4	3871409	T	C	nonsynonymous_SNV	76387	Mos	exon1	c.A406G	p.S136G	1	0.0952926
19	11011519	T	A	nonsynonymous_SNV	89285	Ms4a18	exon3	c.A472T	p.I158F	1	0.0953787
4	43497149	A	G	nonsynonymous_SNV	57931	Arhgef39	exon7	c.T841C	p.S281P	1	0.0954402
11	101079662	T	A	nonsynonymous_SNV	45755	Hsd17b1	exon5	c.T542A	p.V181E	1	0.0954425
4	153969970	A	G	nonsynonymous_SNV	10178	Dffb	exon5	c.T661C	p.C221R	1	0.0954542
13	55718239	T	C	nonsynonymous_SNV	76278	Txndc15	exon2	c.T515C	p.F172S	1	0.0954951
1	161086016	T	C	nonsynonymous_SNV	88041	Cenpl	exon5	c.T995C	p.V332A	1	0.0957118
11	68842029	C	T	nonsynonymous_SNV	2730	Ndel1	exon4	c.G380A	p.R127Q	1	0.095717
20	99146552	G	A	nonsynonymous_SNV	98172	Efnb1	exon3	c.G481A	p.V161I	1	0.095821
8	46025117	A	T	nonsynonymous_SNV	83071	Lrp2bp	exon8	c.A802T	p.I268L	1	0.0958611
17	46911027	A	C	nonsynonymous_SNV	10722	Prph2	exon1	c.A331C	p.I111L	1	0.0959167
4	86774361	C	T	nonsynonymous_SNV	88955	Dennd4c	exon2	c.C107T	p.S36L	2	0.0959235
4	86786082	A	G	nonsynonymous_SNV	83010	Dennd4c	exon6	c.A833G	p.Y278C	2	0.0959235
17	46244900	A	T	nonsynonymous_SNV	80821	Polr1c	exon6	c.T554A	p.F185Y	1	0.096049
8	109575302	T	C	nonsynonymous_SNV	24744	Hp	exon5	c.A1013G	p.D338G	1	0.0961788
10	127193220	A	C	nonsynonymous_SNV	98491	Dtx3	exon4	c.T139G	p.S47A	1	0.0962743
2	28504776	T	C	nonsynonymous_SNV	83230	Gbgt1	exon7	c.T425C	p.V142A	1	0.0963076
4	42956574	A	C	nonsynonymous_SNV	98313	Dnajb5	exon2	c.A260C	p.H87P	1	0.096379
2	153859048	A	G	nonsynonymous_SNV	5401	Sun5	exon10	c.T725C	p.V242A	1	0.0963908
4	115785286	A	G	nonsynonymous_SNV	33095	Atpaf1	exon1	c.A308G	p.K103R	1	0.0964812
6	125101279	T	C	nonsynonymous_SNV	83794	Chd4	exon5	c.T479C	p.F160S	2	0.0965977
6	125101969	T	A	nonsynonymous_SNV	11954	Chd4	exon7	c.T866A	p.I289N	2	0.0965977
7	112118233	A	G	nonsynonymous_SNV	42885	Dkk3	exon8	c.T1028C	p.L343P	1	0.0966334
13	116299538	A	T	nonsynonymous_SNV	98313	Isl1	exon6	c.T992A	p.M331K	1	0.0967
1	132299314	G	C	nonsynonymous_SNV	76582	Klhdc8a	exon1	c.G38C	p.R13P	1	0.0969057
15	94588240	A	T	nonsynonymous_SNV	89285	Twf1	exon2	c.T91A	p.S31T	1	0.0970094
1	157470752	C	T	nonsynonymous_SNV	6654	BC026585	exon8	c.C710T	p.A237V	1	0.0970204
9	122377927	A	T	nonsynonymous_SNV	96839	Abhd5	exon5	c.A736T	p.T246S	1	0.0970476
17	84644798	T	C	splicing	10451	Dync2li1	na	c.654+2T>C	na	1	0.0970555
8	83994939	A	G	nonsynonymous_SNV	11468	Prkaca	exon9	c.A910G	p.I304V	1	0.0971452
9	75515185	T	C	nonsynonymous_SNV	80840	Tmod3	exon5	c.A478G	p.N160D	1	0.0972828
2	76658352	T	A	nonsynonymous_SNV	98313	Dfnb59	exon6	c.T866A	p.L289H	1	0.0974081
6	87917948	G	A	nonsynonymous_SNV	91310	Hmces	exon3	c.G293A	p.R98H	1	0.0975442
4	100532140	T	C	nonsynonymous_SNV	10177	Ube2u	exon8	c.T637C	p.W213R	1	0.0975547
7	29179004	C	T	nonsynonymous_SNV	96839	Psmd8	exon3	c.G460A	p.G154R	1	0.0976555
15	10476921	G	T	nonsynonymous_SNV	6654	Brix1	exon9	c.C678A	p.D226E	1	0.0976733
12	72074005	A	T	nonsynonymous_SNV	83685	L3hypdh	exon5	c.T971A	p.I324K	1	0.097705
1	173455450	T	C	nonsynonymous_SNV	2216	Aim2	exon5	c.T97C	p.F33L	1	0.0977732
2	147085104	G	A	nonsynonymous_SNV	2730	Nkx2-4	exon1	c.C242T	p.A81V	1	0.0978206
6	72305915	A	G	nonsynonymous_SNV	82723	Sftpb	exon4	c.A371G	p.D124G	1	0.0978429
3	146582296	A	G	nonsynonymous_SNV	24744	Dnase2b	exon7	c.T1043C	p.L348P	1	0.0978671
2	26893021	C	A	nonsynonymous_SNV	10451	Surf6	exon4	c.G434T	p.R145L	1	0.0979667
1	92470954	A	G	nonsynonymous_SNV	80493	Ndufa10	exon2	c.T107C	p.L36P	1	0.0981184
11	67297458	A	G	nonsynonymous_SNV	5401	Myh8	exon24	c.A2944G	p.T982A	2	0.0982106
11	67304394	A	G	nonsynonymous_SNV	11187	Myh8	exon35	c.A5033G	p.E1678G	2	0.0982106
11	115180391	T	C	nonsynonymous_SNV	76387	Slc9a3r1	exon6	c.T950C	p.I317T	1	0.0982203
14	54982214	A	T	nonsynonymous_SNV	91310	Myh7	exon26	c.T3197A	p.I1066N	2	0.0982315
14	54987349	T	C	nonsynonymous_SNV	88129	Myh7	exon17	c.A1760G	p.D587G	2	0.0982315
14	54949892	T	C	nonsynonymous_SNV	88955	Myh6	exon28	c.A3931G	p.T1311A	2	0.0983622
14	54950514	A	G	nonsynonymous_SNV	76989	Myh6	exon26	c.T3482C	p.V1161A	2	0.0983622
1	107538451	T	C	nonsynonymous_SNV	88041	Serpinb10	exon4	c.T166C	p.Y56H	1	0.0985132
4	94551313	A	T	stopgain	10451	Caap1	exon2	c.T396A	p.C132X	1	0.098533
2	155621351	A	T	nonsynonymous_SNV	96245	Myh7b	exon16	c.A1502T	p.Q501L	2	0.098547
2	155623228	A	G	nonsynonymous_SNV	83737	Myh7b	exon20	c.A2003G	p.N668S	2	0.098547
17	36032390	C	A	nonsynonymous_SNV	89965	H2-T23	exon2	c.G94T	p.V32L	1	0.0986676
18	35683216	A	T	splicing	88955	Dnajc18	na	c.666+2T>A	na	1	0.098786
9	56982857	A	T	nonsynonymous_SNV	83071	Snupn	exon9	c.A961T	p.T321S	1	0.0990043
2	181846576	T	A	nonsynonymous_SNV	98491	Pcmtd2	exon5	c.T519A	p.H173Q	1	0.099034
7	30989266	G	T	nonsynonymous_SNV	96247	Fam187b	exon2	c.G622T	p.V208F	1	0.0991236
4	25619913	T	A	nonsynonymous_SNV	83875	Fut9	exon3	c.A900T	p.K300N	1	0.0991388
16	58717650	A	T	nonsynonymous_SNV	82395	Gpr15	exon1	c.T1075A	p.S359T	1	0.0992968
20	166502722	T	C	nonsynonymous_SNV	51283	Tceanc	exon5	c.A676G	p.I226V	1	0.099304
17	35343241	A	G	nonsynonymous_SNV	88129	H2-Q2	exon3	c.A463G	p.T155A	1	0.0993939
9	111055801	T	C	nonsynonymous_SNV	88041	Ccrl2	exon2	c.A628G	p.I210V	1	0.0993991
19	16332204	A	T	stopgain	10451	Gnaq	exon4	c.A604T	p.R202X	1	0.0994306
19	38097170	A	G	nonsynonymous_SNV	83010	Ffar4	exon1	c.A44G	p.H15R	1	0.0995016
5	72578512	C	A	stopgain	82522	Zar1	exon2	c.G781T	p.E261X	1	0.0995819
7	108940964	T	A	nonsynonymous_SNV	89285	Eif3f	exon7	c.T965A	p.I322K	1	0.099648
5	120915786	T	A	nonsynonymous_SNV	88129	Oas1d	exon2	c.T308A	p.I103N	1	0.0996501
11	82764953	T	G	nonsynonymous_SNV	33095	Zfp830	exon1	c.T582G	p.N194K	1	0.0998186
4	155996314	A	G	nonsynonymous_SNV	83971	Sdf4	exon2	c.A119G	p.H40R	1	0.0998394
4	42939543	T	A	nonsynonymous_SNV	83457	N28178	exon10	c.T1034A	p.I345N	1	0.1
6	7864112	A	G	nonsynonymous_SNV	10562	C1galt1	exon2	c.A191G	p.N64S	1	0.100114
11	94334590	T	C	nonsynonymous_SNV	3000	Ankrd40	exon3	c.T446C	p.V149A	1	0.100206
9	79776214	A	T	stopgain	11468	Tmem30a	exon4	c.T480A	p.Y160X	1	0.10042
16	17894608	G	A	nonsynonymous_SNV	11477	Tssk1	exon1	c.G256A	p.V86I	1	0.100538
3	93670479	C	T	nonsynonymous_SNV	83875	Tdpoz1	exon2	c.G997A	p.E333K	1	0.100636
15	84308899	A	G	nonsynonymous_SNV	5401	Parvb	exon11	c.A893G	p.D298G	1	0.100714
9	54596125	C	T	nonsynonymous_SNV	83230	Idh3a	exon5	c.C413T	p.T138M	1	0.100752
11	87404366	A	T	nonsynonymous_SNV	89285	Rad51c	exon1	c.T56A	p.V19E	1	0.100885
11	68783262	A	G	nonsynonymous_SNV	11600	Myh10	exon16	c.A2021G	p.N674S	2	0.101085
11	68783426	G	T	nonsynonymous_SNV	90152	Myh10	exon17	c.G2102T	p.C701F	2	0.101085
15	52335217	G	A	nonsynonymous_SNV	98313	Slc30a8	exon8	c.G1057A	p.A353T	1	0.101109
2	163446145	G	T	nonsynonymous_SNV	83217	Gdap1l1	exon2	c.G292T	p.V98F	1	0.101145
1	163386696	T	C	nonsynonymous_SNV	2216	Gorab	exon5	c.A664G	p.K222E	1	0.10127
2	153989300	T	A	nonsynonymous_SNV	6927	Bpifa6	exon6	c.T785A	p.V262E	1	0.101296
7	127802792	T	C	nonsynonymous_SNV	60712	Hsd3b7	exon7	c.T620C	p.V207A	1	0.101366
9	46269889	C	T	nonsynonymous_SNV	42058	Apoa5	exon4	c.C262T	p.R88W	1	0.10138
18	24014439	A	G	nonsynonymous_SNV	90152	Zfp191	exon4	c.T815C	p.I272T	1	0.101421
11	78516872	C	T	nonsynonymous_SNV	11468	Poldip2	exon4	c.C395T	p.T132I	1	0.101495
16	18624608	A	G	nonsynonymous_SNV	11600	2016-09-05	exon6	c.T472C	p.Y158H	1	0.101576
13	95701464	A	T	nonsynonymous_SNV	11082	F2rl2	exon2	c.A1016T	p.Y339F	1	0.101617
9	66231853	T	C	splicing	89285	Dapk2	na	c.453+2T>C	na	1	0.101691
3	93796591	A	T	nonsynonymous_SNV	11187	Tdpoz4	exon1	c.A194T	p.D65V	1	0.101714
4	21896709	T	C	splicing	82522	Coq3	na	c.389+2T>C	na	1	0.101715
5	146737692	T	G	nonsynonymous_SNV	29035	Usp12	exon9	c.A1100C	p.Q367P	1	0.101789
7	79811364	C	T	nonsynonymous_SNV	96839	Mesp2	exon1	c.C436T	p.R146C	1	0.101811
7	24872696	T	C	nonsynonymous_SNV	2164	Dmrtc2	exon2	c.T215C	p.V72A	1	0.101824
7	81870705	A	G	nonsynonymous_SNV	89285	Tm6sf1	exon5	c.A407G	p.Y136C	1	0.101827
13	93391730	G	T	nonsynonymous_SNV	82620	Homer1	exon8	c.G760T	p.V254L	1	0.101988
18	44275925	A	T	nonsynonymous_SNV	82744	Npy6r	exon2	c.A412T	p.I138F	1	0.102007
17	26257986	A	T	nonsynonymous_SNV	11468	Luc7l	exon3	c.A217T	p.I73F	1	0.102043
7	80893324	A	G	nonsynonymous_SNV	98172	Wdr73	exon7	c.T535C	p.S179P	1	0.102111
15	76374612	C	T	nonsynonymous_SNV	33095	Tssk5	exon1	c.G73A	p.G25S	1	0.102185
4	41663300	A	G	nonsynonymous_SNV	96839	Cntfr	exon6	c.T506C	p.M169T	1	0.102221
8	111366419	T	A	nonsynonymous_SNV	82458	Fa2h	exon2	c.A338T	p.Q113L	1	0.102264
18	68338765	A	G	nonsynonymous_SNV	2730	Mc5r	exon2	c.A194G	p.E65G	1	0.102307
2	151505456	G	A	nonsynonymous_SNV	80840	Nsfl1c	exon6	c.G647A	p.R216H	1	0.102389
3	98742250	C	A	nonsynonymous_SNV	11477	Hsd3b3	exon4	c.G756T	p.E252D	1	0.102424
4	132113816	A	G	nonsynonymous_SNV	83875	Oprd1	exon3	c.T830C	p.I277T	1	0.102474
10	91095929	T	C	nonsynonymous_SNV	88129	Ikbip	exon3	c.T434C	p.L145P	1	0.102474
2	20806213	G	T	nonsynonymous_SNV	82620	Etl4	exon18	c.G3952T	p.V1318F	2	0.102509
2	20806666	A	T	nonsynonymous_SNV	5401	Etl4	exon18	c.A4405T	p.M1469L	2	0.102509
9	5321431	A	T	nonsynonymous_SNV	88547	Casp4	exon2	c.A181T	p.M61L	1	0.102514
10	81508074	A	G	nonsynonymous_SNV	6654	Gna15	exon6	c.T752C	p.M251T	1	0.102587
1	13700985	G	T	nonsynonymous_SNV	6654	Xkr9	exon4	c.G724T	p.G242C	1	0.102597
3	98446548	T	A	nonsynonymous_SNV	96440	Hsd3b4	exon4	c.A634T	p.I212F	1	0.102629
14	120388979	T	C	nonsynonymous_SNV	29035	Mbnl2	exon5	c.T620C	p.M207T	1	0.102676
10	74959683	A	T	nonsynonymous_SNV	82086	Rtdr1	exon6	c.T768A	p.N256K	1	0.10271
3	95585591	T	G	splicing	98491	Hormad1	na	c.1156+2T>G	na	1	0.102776
1	107602884	C	A	nonsynonymous_SNV	83619	Serpinb8	exon4	c.C391A	p.H131N	1	0.102902
9	98956016	G	T	nonsynonymous_SNV	83689	Foxl2	exon1	c.G356T	p.R119L	1	0.10292
10	79576712	A	C	nonsynonymous_SNV	60712	Theg	exon8	c.T944G	p.V315G	1	0.103016
11	26399669	T	A	nonsynonymous_SNV	11478	Fancl	exon3	c.T176A	p.L59Q	1	0.103129
17	71394847	G	T	nonsynonymous_SNV	83794	Smchd1	exon25	c.C3149A	p.A1050E	2	0.103182
17	71426506	A	G	nonsynonymous_SNV	10177	Smchd1	exon16	c.T2080C	p.S694P	2	0.103182
10	59890844	A	T	stopgain	51283	Dnajb12	exon3	c.A319T	p.K107X	1	0.103192
16	19769459	A	T	stopgain	83520	B3gnt5	exon5	c.A427T	p.R143X	1	0.103316
4	149041736	A	T	nonsynonymous_SNV	51283	Pex14	exon3	c.T154A	p.F52I	1	0.103327
20	102402664	G	A	nonsynonymous_SNV	83411	Hdac8	exon9	c.C926T	p.A309V	1	0.103477
4	154667366	T	A	nonsynonymous_SNV	51255	Actrt2	exon1	c.A312T	p.E104D	1	0.103497
9	35268408	A	G	nonsynonymous_SNV	10562	Rpusd4	exon2	c.A196G	p.T66A	1	0.103524
7	66259951	C	T	nonsynonymous_SNV	10562	Lrrk1	exon34	c.G6010A	p.G2004S	2	0.103547
7	66265494	G	T	nonsynonymous_SNV	83619	Lrrk1	exon31	c.C4845A	p.S1615R	2	0.103547
13	33198115	A	G	nonsynonymous_SNV	89957	Serpinb9d	exon5	c.A566G	p.N189S	1	0.103554
3	115990764	A	G	nonsynonymous_SNV	53882	Slc30a7	exon4	c.T347C	p.I116T	1	0.103768
11	99145551	T	C	nonsynonymous_SNV	83689	Ccr7	exon3	c.A544G	p.I182V	1	0.103821
4	126073927	A	T	nonsynonymous_SNV	80821	Oscp1	exon2	c.A235T	p.I79F	1	0.104017
18	64269458	A	G	nonsynonymous_SNV	88955	St8sia3	exon5	c.A335G	p.K112R	1	0.104092
3	95321593	T	C	nonsynonymous_SNV	42885	Cers2	exon7	c.T538C	p.Y180H	1	0.104111
10	7678676	A	G	nonsynonymous_SNV	11954	Nup43	exon8	c.A1022G	p.E341G	1	0.104243
12	85476338	T	A	nonsynonymous_SNV	60654	Fos	exon4	c.T1023A	p.F341L	1	0.104267
11	80154218	G	T	nonsynonymous_SNV	10722	Adap2	exon1	c.G3T	p.M1I	1	0.104376
8	41290775	T	C	nonsynonymous_SNV	89285	Pcm1	exon21	c.T3458C	p.V1153A	2	0.104384
8	41293515	T	A	nonsynonymous_SNV	6927	Pcm1	exon22	c.T3633A	p.D1211E	2	0.104384
4	116034186	T	C	nonsynonymous_SNV	96839	Nsun4	exon6	c.A995G	p.K332R	1	0.104478
13	99332892	A	T	stopgain	88129	Ptcd2	exon5	c.T522A	p.Y174X	1	0.104639
19	10940619	G	A	nonsynonymous_SNV	2730	Gpr44	exon3	c.G499A	p.V167M	1	0.104683
17	46298566	A	G	splicing	29035	Dlk2	na	na	na	1	0.104692
13	41009288	T	A	nonsynonymous_SNV	89285	Pak1ip1	exon6	c.T566A	p.V189D	1	0.104795
2	23266770	T	A	stoploss	83071	4931423N10Rik	exon11	c.T1147A	p.X383K	1	0.104814
2	91557676	G	A	splicing	96868	Ckap5	exon6	c.864+1G>A	na	2	0.104978
2	91576022	T	A	nonsynonymous_SNV	83929	Ckap5	exon18	c.T2256A	p.N752K	2	0.104978
4	152223073	A	G	nonsynonymous_SNV	96868	Acot7	exon4	c.A361G	p.T121A	1	0.105105
15	84176850	A	G	nonsynonymous_SNV	96247	Pnpla3	exon5	c.A731G	p.D244G	1	0.105139
15	84332715	T	C	splicing	6927	Parvg	exon8	c.583+2T>C	na	1	0.105179
4	156169312	T	A	stopgain	83882	Agrn	exon31	c.A5245T	p.K1749X	2	0.105242
4	156175098	A	T	splicing	57258	Agrn	na	c.2377+2T>A	na	2	0.105242
12	51888272	T	C	splicing	83929	Heatr5a	na	c.4949-2A>G	na	2	0.10531
12	51889645	C	T	nonsynonymous_SNV	60712	Heatr5a	exon30	c.G4742A	p.R1581H	2	0.10531
7	107210518	A	G	nonsynonymous_SNV	83882	Rbmxl2	exon1	c.A1009G	p.R337G	1	0.105361
4	110206646	T	C	nonsynonymous_SNV	6654	Elavl4	exon7	c.A829G	p.T277A	1	0.105391
16	5222213	G	A	nonsynonymous_SNV	2164	AU021092	exon1	c.C46T	p.P16S	1	0.105461
1	52904676	A	T	nonsynonymous_SNV	82086	Hibch	exon10	c.A782T	p.E261V	1	0.105511
8	105728017	A	G	nonsynonymous_SNV	11477	Gfod2	exon2	c.T230C	p.L77P	1	0.10552
9	81631894	A	G	nonsynonymous_SNV	83457	Htr1b	exon1	c.T659C	p.L220P	1	0.105606
7	30078172	A	G	nonsynonymous_SNV	96868	Zfp566	exon4	c.T583C	p.F195L	1	0.105665
13	32716660	T	A	nonsynonymous_SNV	5401	Mylk4	exon8	c.A886T	p.M296L	1	0.105948
1	107079691	A	T	nonsynonymous_SNV	96868	Serpinb3d	exon5	c.T564A	p.D188E	1	0.105968
19	61226615	A	G	nonsynonymous_SNV	83071	Csf2ra	exon5	c.T410C	p.I137T	1	0.106189
5	122727803	G	T	nonsynonymous_SNV	83010	P2rx4	exon11	c.G1103T	p.R368L	1	0.106271
1	107377622	A	T	nonsynonymous_SNV	88262	Serpinb11	exon7	c.A727T	p.I243F	1	0.106323
14	14112300	A	G	nonsynonymous_SNV	76526	Psmd6	exon8	c.T1160C	p.I387T	1	0.106329
14	31138420	T	A	nonsynonymous_SNV	24744	Nt5dc2	exon11	c.T794A	p.M265K	1	0.106532
7	45678874	A	G	nonsynonymous_SNV	82522	Sec1	exon4	c.T748C	p.Y250H	1	0.106601
3	94632631	T	A	nonsynonymous_SNV	88547	Tuft1	exon6	c.A446T	p.Q149L	1	0.106608
11	77881527	T	C	nonsynonymous_SNV	33095	Pipox	exon7	c.A1016G	p.N339S	1	0.106615
7	46099158	T	C	nonsynonymous_SNV	83689	Kcnj11	exon2	c.A479G	p.N160S	1	0.106621
1	155702616	T	C	nonsynonymous_SNV	60716	Lhx4	exon6	c.A779G	p.E260G	1	0.10672
7	46890971	A	T	nonsynonymous_SNV	10653	Tsg101	exon9	c.T1037A	p.L346H	1	0.106738
4	44710366	T	C	nonsynonymous_SNV	76824	Pax5	exon1	c.A43G	p.T15A	1	0.106744
13	49060759	T	C	nonsynonymous_SNV	60716	Wnk2	exon20	c.A4640G	p.D1547G	2	0.106765
13	49146577	A	G	nonsynonymous_SNV	57258	Wnk2	exon2	c.T656C	p.V219A	2	0.106765
18	13022376	T	C	nonsynonymous_SNV	91570	Hrh4	exon3	c.T971C	p.F324S	1	0.106859
2	152257964	T	A	nonsynonymous_SNV	98313	Csnk2a1	exon5	c.T339A	p.F113L	1	0.106916
16	17558204	A	T	nonsynonymous_SNV	2730	4930451C15Rik	exon4	c.T581A	p.L194Q	1	0.106972
9	119462443	C	A	nonsynonymous_SNV	10653	Exog	exon7	c.C785A	p.P262Q	1	0.107207
16	8473883	G	A	nonsynonymous_SNV	98491	Mettl22	exon2	c.G35A	p.S12N	1	0.107247
5	123181907	A	G	nonsynonymous_SNV	6927	Hpd	exon3	c.T47C	p.F16S	1	0.107258
1	172322999	A	G	nonsynonymous_SNV	83796	Kcnj9	exon4	c.T1046C	p.L349P	1	0.107315
6	34930925	A	G	nonsynonymous_SNV	83882	Stra8	exon4	c.A311G	p.E104G	1	0.107402
19	24948108	T	C	splicing	6654	Cbwd1	na	c.485-2A>G	na	1	0.107441
4	59207874	A	G	nonsynonymous_SNV	89957	Ugcg	exon2	c.A212G	p.E71G	1	0.107449
8	112011863	A	G	nonsynonymous_SNV	82744	Terf2ip	exon1	c.A382G	p.T128A	1	0.107455
18	77330976	A	T	nonsynonymous_SNV	80493	Loxhd1	exon7	c.A794T	p.Y265F	2	0.107472
18	77369158	G	T	nonsynonymous_SNV	10020	Loxhd1	exon18	c.G2473T	p.V825L	2	0.107472
11	22836745	T	C	nonsynonymous_SNV	82522	B3gnt2	exon2	c.A442G	p.I148V	1	0.108329
19	34510922	T	A	nonsynonymous_SNV	60712	Lipa	exon4	c.A323T	p.D108V	1	0.108363
1	79802947	A	G	nonsynonymous_SNV	80493	Serpine2	exon5	c.T784C	p.S262P	1	0.108379
18	74795159	C	T	nonsynonymous_SNV	83971	Acaa2	exon5	c.C458T	p.T153M	1	0.108394
13	54214308	T	C	nonsynonymous_SNV	96245	Hrh2	exon2	c.T302C	p.L101P	1	0.108504
2	150848422	G	T	nonsynonymous_SNV	11241	Abhd12	exon3	c.C352A	p.Q118K	1	0.108511
3	60035977	C	T	nonsynonymous_SNV	11187	Aadac	exon2	c.C302T	p.A101V	1	0.108658
7	19357615	G	A	nonsynonymous_SNV	83010	Cd3eap	exon3	c.C566T	p.T189I	1	0.108726
8	13097600	T	C	splicing	14418	Pcid2	na	c.268+1A>G	na	1	0.108882
4	123122051	C	G	nonsynonymous_SNV	10653	Bmp8b	exon4	c.C830G	p.P277R	1	0.108886
1	67009338	A	T	nonsynonymous_SNV	96868	Lancl1	exon6	c.T580A	p.S194T	1	0.108934
8	105254366	T	C	nonsynonymous_SNV	11478	B3gnt9	exon1	c.A389G	p.D130G	1	0.108963
2	30148954	A	G	nonsynonymous_SNV	98313	Tbc1d13	exon11	c.A1103G	p.E368G	1	0.109001
19	34071703	T	C	nonsynonymous_SNV	39748	Lipn	exon4	c.T268C	p.F90L	1	0.109009
13	47013621	A	G	nonsynonymous_SNV	98172	Nhlrc1	exon1	c.T1159C	p.S387P	1	0.109317
5	120440222	T	C	nonsynonymous_SNV	82841	Lhx5	exon5	c.T1106C	p.F369S	1	0.1094
11	118040981	C	T	splicing	98172	Dnah17	na	c.11163+1G>A	na	3	0.109463
11	118041504	C	T	nonsynonymous_SNV	33095	Dnah17	exon68	c.G10895A	p.R3632Q	3	0.109463
11	118082870	T	C	nonsynonymous_SNV	98420	Dnah17	exon38	c.A5810G	p.Y1937C	3	0.109463
9	5303153	A	T	nonsynonymous_SNV	80493	Casp1	exon5	c.A606T	p.K202N	1	0.109665
9	108740695	A	G	nonsynonymous_SNV	11600	Prkar2a	exon8	c.A800G	p.E267G	1	0.1097
7	43528884	G	A	nonsynonymous_SNV	83685	Cd33	exon6	c.C983T	p.P328L	1	0.109708
9	21412048	T	C	nonsynonymous_SNV	6654	Qtrt1	exon1	c.T194C	p.L65P	1	0.109721
11	69421734	T	C	nonsynonymous_SNV	82086	Dnah2	exon83	c.A13004G	p.N4335S	3	0.109844
11	69463628	A	G	nonsynonymous_SNV	76582	Dnah2	exon43	c.T6781C	p.Y2261H	3	0.109844
11	69464975	T	C	nonsynonymous_SNV	76278	Dnah2	exon42	c.A6653G	p.D2218G	3	0.109844
4	49587017	A	T	stopgain	82194	Tmem246	exon2	c.T150A	p.Y50X	1	0.10985
2	11586881	A	T	nonsynonymous_SNV	60693	Rbm17	exon10	c.T1027A	p.C343S	1	0.110143
11	120612553	T	C	nonsynonymous_SNV	83217	Pcyt2	exon8	c.A640G	p.T214A	1	0.110224
8	24558173	C	T	nonsynonymous_SNV	6654	Ido2	exon2	c.G170A	p.R57H	1	0.1103
4	48241314	A	G	nonsynonymous_SNV	42058	Erp44	exon3	c.T152C	p.V51A	1	0.110418
8	4186134	A	T	nonsynonymous_SNV	88955	Evi5l	exon3	c.A326T	p.K109M	1	0.110433
7	126851941	A	G	nonsynonymous_SNV	83882	Doc2a	exon11	c.A1123G	p.N375D	1	0.110442
18	60246514	A	T	stopgain	91570	Gm4951	exon3	c.A1120T	p.K374X	1	0.110475
10	8207643	A	G	nonsynonymous_SNV	5401	Ust	exon8	c.T968C	p.V323A	1	0.110535
11	86611379	T	C	nonsynonymous_SNV	80493	Vmp1	exon8	c.A758G	p.Q253R	1	0.110548
8	120161241	A	T	nonsynonymous_SNV	98491	6430548M08Rik	exon13	c.A1201T	p.I401F	1	0.110684
12	117880550	A	G	nonsynonymous_SNV	11241	Dnah11	exon80	c.T12980C	p.L4327P	3	0.110703
12	118007969	A	G	nonsynonymous_SNV	29035	Dnah11	exon54	c.T8852C	p.L2951P	3	0.110703
12	118111061	T	G	nonsynonymous_SNV	89965	Dnah11	exon23	c.A4055C	p.D1352A	3	0.110703
18	31983320	A	G	nonsynonymous_SNV	11241	Myo7b	exon24	c.T3086C	p.V1029A	2	0.110703
18	31998034	T	G	nonsynonymous_SNV	60693	Myo7b	exon14	c.A1679C	p.Y560S	2	0.110703
11	98052939	G	A	nonsynonymous_SNV	90152	Stac2	exon1	c.C44T	p.A15V	1	0.110939
4	144721251	A	G	nonsynonymous_SNV	2216	Gm13178	exon1	c.T154C	p.Y52H	1	0.111051
2	119071812	T	A	nonsynonymous_SNV	13019	Casc5	exon8	c.T3993A	p.S1331R	2	0.111115
2	119086628	T	A	nonsynonymous_SNV	88041	Casc5	exon13	c.T5291A	p.V1764E	2	0.111115
12	104265385	A	T	nonsynonymous_SNV	80821	Serpina3i	exon3	c.A280T	p.N94Y	1	0.111201
1	79761626	G	T	nonsynonymous_SNV	11477	Wdfy1	exon1	c.C75A	p.D25E	1	0.111395
1	40125089	T	A	nonsynonymous_SNV	91570	Il1r2	exon9	c.T1115A	p.I372N	1	0.111495
12	8001795	T	C	nonsynonymous_SNV	3000	Apob	exon22	c.T3359C	p.I1120T	3	0.111546
12	8002221	G	A	nonsynonymous_SNV	82723	Apob	exon23	c.G3661A	p.V1221M	3	0.111546
12	8010844	A	T	nonsynonymous_SNV	13019	Apob	exon26	c.A9325T	p.I3109L	3	0.111546
8	78434853	A	G	nonsynonymous_SNV	88025	Pou4f2	exon2	c.T1120C	p.S374P	1	0.111559
16	19700759	C	T	nonsynonymous_SNV	91570	Lamp3	exon2	c.G673A	p.V225I	1	0.111652
1	36068682	A	G	nonsynonymous_SNV	60716	Hs6st1	exon1	c.A25G	p.R9G	1	0.111665
18	10658870	G	T	nonsynonymous_SNV	82147	Abhd3	exon5	c.C578A	p.A193E	1	0.111685
17	33780628	G	A	nonsynonymous_SNV	82620	Angptl4	exon3	c.C461T	p.T154M	1	0.111725
12	76427974	AC	A	frameshift_deletion	11477	Ppp1r36	exon4	c.330delC	p.D110fs	1	0.111728
15	76703342	A	G	nonsynonymous_SNV	83685	Mfsd3	exon5	c.A1145G	p.D382G	1	0.111974
18	77248480	T	C	nonsynonymous_SNV	91570	St8sia5	exon5	c.T500C	p.V167A	1	0.111991
5	3590783	T	C	nonsynonymous_SNV	98420	Rbm48	exon4	c.A595G	p.K199E	1	0.112071
12	104032523	T	A	nonsynonymous_SNV	82522	Serpina12	exon4	c.A955T	p.M319L	1	0.112107
12	103767950	T	A	nonsynonymous_SNV	10178	Serpina1d	exon2	c.A94T	p.T32S	1	0.112132
9	26985480	C	T	nonsynonymous_SNV	83875	Acad8	exon6	c.G682A	p.G228S	1	0.112148
16	3940781	A	G	nonsynonymous_SNV	98491	Cluap1	exon12	c.A1106G	p.D369G	1	0.112149
18	60390749	T	G	nonsynonymous_SNV	60716	Iigp1	exon3	c.T938G	p.M313R	1	0.112165
7	79097853	T	C	nonsynonymous_SNV	57931	Acan	exon12	c.T2371C	p.S791P	2	0.112272
7	79099764	T	C	nonsynonymous_SNV	6927	Acan	exon12	c.T4282C	p.S1428P	2	0.112272
6	54522843	T	C	nonsynonymous_SNV	83875	Scrn1	exon5	c.A656G	p.E219G	1	0.112295
1	65165169	A	G	nonsynonymous_SNV	83520	Idh1	exon6	c.T781C	p.S261P	1	0.112318
9	95681657	A	G	nonsynonymous_SNV	82522	Pcolce2	exon5	c.A695G	p.D232G	1	0.112363
12	108681495	A	G	nonsynonymous_SNV	82086	Evl	exon9	c.A893G	p.D298G	1	0.112424
16	55251722	A	G	nonsynonymous_SNV	88955	Zpld1	exon4	c.T173C	p.V58A	1	0.112598
3	102127967	A	G	nonsynonymous_SNV	88547	Casq2	exon7	c.A764G	p.E255G	1	0.112603
3	30624705	A	C	nonsynonymous_SNV	83685	Lrrc34	exon11	c.T1242G	p.H414Q	1	0.112643
9	103426719	T	A	nonsynonymous_SNV	83164	Bfsp2	exon6	c.A1085T	p.Q362L	1	0.112646
11	100049561	T	C	nonsynonymous_SNV	83929	Krt31	exon3	c.A467G	p.E156G	1	0.112789
14	63156662	T	C	nonsynonymous_SNV	14418	Fdft1	exon5	c.A599G	p.D200G	1	0.112841
6	65441200	C	A	stopgain	5401	C130060K24Rik	exon2	c.C351A	p.C117X	1	0.112879
15	79242994	G	A	nonsynonymous_SNV	42885	Pick1	exon6	c.G376A	p.V126I	1	0.112887
11	97726809	A	G	nonsynonymous_SNV	76387	Pip4k2b	exon4	c.T403C	p.C135R	1	0.112977
20	50870346	C	T	nonsynonymous_SNV	60693	2610018G03Rik	exon3	c.C133T	p.R45C	1	0.112985
20	106192009	T	A	nonsynonymous_SNV	83685	Pgk1	exon2	c.T68A	p.V23E	1	0.113044
7	99814004	A	G	nonsynonymous_SNV	98313	Neu3	exon3	c.T511C	p.S171P	1	0.113203
9	104314344	T	C	nonsynonymous_SNV	91570	Acpp	exon7	c.A742G	p.I248V	1	0.113224
7	99591400	T	C	splicing	13019	Arrb1	exon8	c.618+2T>C	na	1	0.113266
11	72345697	G	T	nonsynonymous_SNV	83929	Tekt1	exon7	c.C938A	p.A313E	1	0.113376
13	91863249	T	C	nonsynonymous_SNV	82458	Ckmt2	exon3	c.A241G	p.T81A	1	0.113441
12	84109156	A	G	nonsynonymous_SNV	98313	Acot6	exon3	c.A877G	p.M293V	1	0.11346
12	36130154	A	G	nonsynonymous_SNV	88041	Bzw2	exon3	c.T73C	p.F25L	1	0.113519
6	17099754	T	A	stopgain	89965	Tes	exon5	c.T747A	p.Y249X	1	0.113536
6	30641588	A	G	nonsynonymous_SNV	11954	Cpa1	exon5	c.A580G	p.K194E	1	0.113551
16	33049971	T	C	nonsynonymous_SNV	33095	Iqcg	exon3	c.A151G	p.T51A	1	0.113572
9	42338913	A	G	nonsynonymous_SNV	13019	Tecta	exon18	c.T5582C	p.V1861A	2	0.113673
9	42373115	G	T	nonsynonymous_SNV	11478	Tecta	exon10	c.C2673A	p.D891E	2	0.113673
7	116524408	T	A	splicing	82458	Nucb2	na	c.252+2T>A	na	1	0.113732
9	72965224	T	A	nonsynonymous_SNV	11187	Dyx1c1	exon4	c.T473A	p.F158Y	1	0.113739
14	64861514	A	G	splicing	76582	Hmbox1	na	c.697+2T>C	na	1	0.113829
18	60567531	G	A	nonsynonymous_SNV	11082	Rbm22	exon7	c.G706A	p.V236I	1	0.113869
12	104318629	T	G	splicing	29035	Serpina3j	na	c.1062+2T>G	na	1	0.113875
1	15805877	A	G	nonsynonymous_SNV	24744	Terf1	exon1	c.A200G	p.D67G	1	0.113894
2	84872103	T	C	nonsynonymous_SNV	42885	Rtn4rl2	exon3	c.A1106G	p.D369G	1	0.113896
11	100576825	C	A	nonsynonymous_SNV	10382	Cnp	exon2	c.C593A	p.S198Y	1	0.113926
5	31701875	G	A	nonsynonymous_SNV	96245	Bre	exon2	c.G26A	p.R9Q	1	0.113963
19	34121291	T	A	nonsynonymous_SNV	11241	Lipm	exon10	c.T1164A	p.D388E	1	0.114322
11	58206642	C	T	nonsynonymous_SNV	45755	Igtp	exon3	c.C638T	p.P213L	1	0.114387
1	172376961	T	C	nonsynonymous_SNV	29035	Pigm	exon1	c.T263C	p.V88A	1	0.114413
7	120173990	T	A	nonsynonymous_SNV	76387	Anks4b	exon1	c.T72A	p.D24E	1	0.114461
13	49592239	T	A	nonsynonymous_SNV	83875	Omd	exon4	c.T1124A	p.L375Q	1	0.114483
8	105234496	T	A	nonsynonymous_SNV	76582	D230025D16Rik	exon3	c.T162A	p.H54Q	1	0.114491
14	30050249	T	C	nonsynonymous_SNV	10382	Cacna1d	exon42	c.A5435G	p.Y1812C	2	0.114493
14	30124875	A	G	nonsynonymous_SNV	76582	Cacna1d	exon12	c.T1639C	p.F547L	2	0.114493
11	3999037	A	G	nonsynonymous_SNV	10562	Gal3st1	exon3	c.A1243G	p.K415E	1	0.114498
10	60131206	G	T	nonsynonymous_SNV	88547	Spock2	exon10	c.G1111T	p.G371W	1	0.114575
16	43969373	T	C	nonsynonymous_SNV	98420	Zdhhc23	exon4	c.A1051G	p.I351V	1	0.11496
11	113843082	G	A	nonsynonymous_SNV	98491	Sdk2	exon19	c.C2534T	p.T845I	2	0.114985
11	113885288	T	C	nonsynonymous_SNV	88503	Sdk2	exon5	c.A587G	p.D196G	2	0.114985
5	124750855	C	T	nonsynonymous_SNV	98313	Dnah10	exon14	c.C2264T	p.P755L	3	0.115008
5	124754254	T	C	nonsynonymous_SNV	22721	Dnah10	exon16	c.T2516C	p.I839T	3	0.115008
5	124803391	A	G	nonsynonymous_SNV	88025	Dnah10	exon49	c.A8462G	p.D2821G	3	0.115008
4	86660185	A	G	nonsynonymous_SNV	29035	Plin2	exon6	c.T674C	p.L225P	1	0.115063
6	5423587	G	A	nonsynonymous_SNV	6927	Asb4	exon4	c.G733A	p.V245I	1	0.115086
19	10948500	T	C	nonsynonymous_SNV	90152	Ccdc86	exon1	c.A734G	p.E245G	1	0.115195
2	164603257	T	C	nonsynonymous_SNV	2164	Wfdc8	exon5	c.A437G	p.D146G	1	0.115237
6	128271041	G	C	nonsynonymous_SNV	83520	Tead4	exon2	c.C32G	p.S11C	1	0.115379
6	119918747	A	G	nonsynonymous_SNV	83230	Rad52	exon8	c.A707G	p.N236S	1	0.11538
16	62802834	T	A	nonsynonymous_SNV	11478	Arl13b	exon8	c.A1024T	p.N342Y	1	0.115446
11	70217760	T	C	nonsynonymous_SNV	11082	Slc16a13	exon4	c.A1243G	p.T415A	1	0.115623
14	33945566	A	T	nonsynonymous_SNV	11468	Gdf2	exon2	c.A1244T	p.Y415F	1	0.115633
8	21963204	T	C	nonsynonymous_SNV	82522	C86695	exon5	c.T574C	p.S192P	1	0.115945
1	179668527	A	G	nonsynonymous_SNV	83164	Sccpdh	exon1	c.A172G	p.K58E	1	0.115988
2	172916570	T	C	nonsynonymous_SNV	5401	Bmp7	exon2	c.A505G	p.T169A	1	0.11619
4	82914754	A	G	nonsynonymous_SNV	11468	Frem1	exon30	c.T5698C	p.S1900P	2	0.116195
4	82916711	T	C	nonsynonymous_SNV	98420	Frem1	exon29	c.A5531G	p.E1844G	2	0.116195
7	16960403	T	A	stopgain	98172	Pnmal1	exon2	c.T182A	p.L61X	1	0.116214
20	78738496	A	C	nonsynonymous_SNV	88955	Fam47c	exon1	c.A683C	p.Y228S	1	0.116305
16	38266025	A	G	nonsynonymous_SNV	60654	Nr1i2	exon2	c.T77C	p.I26T	1	0.116459
19	5307083	T	C	nonsynonymous_SNV	82395	Gal3st3	exon3	c.T485C	p.F162S	1	0.116493
14	121294691	T	A	nonsynonymous_SNV	13019	Stk24	exon7	c.A893T	p.Q298L	1	0.116537
11	105100004	T	A	nonsynonymous_SNV	98420	Efcab3	exon4	c.T236A	p.M79K	1	0.116615
3	36182689	T	A	nonsynonymous_SNV	88955	Qrfpr	exon4	c.A562T	p.I188F	1	0.116703
15	84117628	A	C	nonsynonymous_SNV	11478	Pnpla5	exon6	c.T929G	p.L310R	1	0.116732
1	91315497	A	G	nonsynonymous_SNV	11477	Scly	exon8	c.A857G	p.N286S	1	0.116756
18	22516409	G	A	nonsynonymous_SNV	98313	Asxl3	exon12	c.G1454A	p.C485Y	2	0.116971
18	22524317	C	T	nonsynonymous_SNV	11477	Asxl3	exon13	c.C5383T	p.P1795S	2	0.116971
2	71883896	A	T	nonsynonymous_SNV	10562	Pdk1	exon5	c.A649T	p.I217L	1	0.117102
6	120870794	T	A	nonsynonymous_SNV	76989	Bcl2l13	exon5	c.T406A	p.C136S	1	0.11716
2	118249822	A	G	nonsynonymous_SNV	11241	Fsip1	exon4	c.T452C	p.L151P	1	0.117212
9	48937133	T	C	nonsynonymous_SNV	57931	Htr3b	exon7	c.A811G	p.T271A	1	0.117747
17	25790204	C	T	stopgain	10451	Ccdc78	exon13	c.C1306T	p.R436X	1	0.117759
17	22146345	A	T	nonsynonymous_SNV	2383	Zfp947	exon5	c.T347A	p.L116Q	1	0.11776
4	59894600	T	A	nonsynonymous_SNV	82723	Snx30	exon8	c.T1177A	p.W393R	1	0.117795
17	40811251	T	A	nonsynonymous_SNV	10382	Rhag	exon1	c.T76A	p.Y26N	1	0.11797
9	55004396	G	T	nonsynonymous_SNV	13019	Chrna5	exon5	c.G392T	p.W131L	1	0.117971
7	98067160	A	C	nonsynonymous_SNV	83882	Myo7a	exon33	c.T4411G	p.S1471A	2	0.117976
7	98092483	T	C	nonsynonymous_SNV	5401	Myo7a	exon13	c.A1478G	p.Q493R	2	0.117976
8	71511604	A	T	nonsynonymous_SNV	10178	Plvap	exon1	c.T113A	p.I38N	1	0.118108
20	155273013	G	GT	frameshift_insertion	2216	Acot9	exon4	c.204dupT	p.S68fs	1	0.118177
5	86524095	A	C	nonsynonymous_SNV	83737	Tmprss11f	exon11	c.T1237G	p.S413A	1	0.118187
6	30450503	T	A	nonsynonymous_SNV	82086	Klhdc10	exon10	c.T1127A	p.I376N	1	0.118191
1	195117757	A	C	nonsynonymous_SNV	5401	Cr1l	exon5	c.T608G	p.L203R	1	0.118257
8	71458162	A	G	nonsynonymous_SNV	88503	Abhd8	exon4	c.T1001C	p.M334T	1	0.118299
6	118687100	A	T	nonsynonymous_SNV	88025	Cacna1c	exon14	c.T2099A	p.M700K	2	0.118391
6	118741895	T	C	nonsynonymous_SNV	76387	Cacna1c	exon8	c.A1193G	p.N398S	2	0.118391
12	106042885	T	G	nonsynonymous_SNV	11954	Vrk1	exon3	c.T209G	p.V70G	1	0.118401
2	130100627	A	T	nonsynonymous_SNV	13019	AU015228	exon1	c.A104T	p.D35V	1	0.118408
3	96919477	C	A	stopgain	98172	Gja8	exon2	c.G868T	p.E290X	1	0.118468
11	59176784	C	G	nonsynonymous_SNV	33095	Gjc2	exon2	c.G871C	p.G291R	1	0.118551
11	53436763	A	G	nonsynonymous_SNV	83794	Gdf9	exon2	c.A545G	p.E182G	1	0.118576
8	126949510	T	C	nonsynonymous_SNV	98172	Rbm34	exon11	c.A1054G	p.N352D	1	0.118928
11	78284148	T	C	nonsynonymous_SNV	83882	2610507B11Rik	exon28	c.T5108C	p.I1703T	2	0.118985
11	78289883	A	T	nonsynonymous_SNV	80493	2610507B11Rik	exon39	c.A6605T	p.N2202I	2	0.118985
6	147606961	A	C	nonsynonymous_SNV	83010	Ccdc91	exon12	c.A1184C	p.D395A	1	0.119017
11	98657685	A	T	nonsynonymous_SNV	10382	Gsdma2	exon11	c.A1262T	p.D421V	1	0.119032
6	128414194	T	C	nonsynonymous_SNV	10562	Itfg2	exon5	c.A494G	p.H165R	1	0.119186
11	72318477	A	G	nonsynonymous_SNV	83140	Fbxo39	exon3	c.A1162G	p.K388E	1	0.11932
2	132298469	T	C	nonsynonymous_SNV	82723	Cds2	exon7	c.T586C	p.F196L	1	0.119381
9	49407033	T	C	nonsynonymous_SNV	83882	Drd2	exon8	c.T1274C	p.I425T	1	0.119443
10	57811412	A	T	nonsynonymous_SNV	98172	Smpdl3a	exon8	c.A1235T	p.D412V	1	0.119562
3	30765303	T	A	nonsynonymous_SNV	10177	Samd7	exon8	c.T1200A	p.H400Q	1	0.119628
16	37628564	G	T	nonsynonymous_SNV	11187	Hgd	exon13	c.G1149T	p.K383N	1	0.119657
17	46399914	T	G	nonsynonymous_SNV	83217	Zfp318	exon4	c.T2562G	p.S854R	2	0.119673
17	46412446	T	C	nonsynonymous_SNV	60716	Zfp318	exon10	c.T5374C	p.Y1792H	2	0.119673
16	43821260	A	G	nonsynonymous_SNV	2164	Drd3	exon6	c.A842G	p.D281G	1	0.119724
11	118992155	T	C	nonsynonymous_SNV	88025	Enpp7	exon4	c.T1054C	p.F352L	1	0.119888
15	58873945	T	A	nonsynonymous_SNV	11468	Trmt12	exon1	c.T1191A	p.H397Q	1	0.11989
13	54054015	A	G	nonsynonymous_SNV	98313	Drd1a	exon2	c.T179C	p.F60S	1	0.119945
17	25475620	A	G	nonsynonymous_SNV	42058	Tekt4	exon5	c.A1034G	p.D345G	1	0.119948
17	4995810	A	G	nonsynonymous_SNV	89957	Arid1b	exon1	c.A716G	p.Y239C	2	0.119962
17	5040764	C	T	nonsynonymous_SNV	83520	Arid1b	exon2	c.C1583T	p.P528L	2	0.119962
12	36476747	T	C	splicing	10382	Ispd	na	c.829+2T>C	na	1	0.12012
7	46647578	G	A	nonsynonymous_SNV	96247	Tph1	exon11	c.C1192T	p.R398C	1	0.120169
1	150383075	C	T	nonsynonymous_SNV	83230	BC003331	exon6	c.G457A	p.D153N	1	0.120171
9	63262179	C	T	nonsynonymous_SNV	98172	Map2k5	exon15	c.G937A	p.A313T	1	0.120277
14	67038879	T	A	nonsynonymous_SNV	83875	Ppp2r2a	exon3	c.A176T	p.Q59L	1	0.120281
13	67449370	A	G	nonsynonymous_SNV	83875	Zfp874a	exon2	c.T113C	p.F38S	1	0.120366
20	143299985	C	A	nonsynonymous_SNV	89285	Chrdl1	exon9	c.G839T	p.C280F	1	0.120371
17	33105714	A	G	nonsynonymous_SNV	88041	Zfp563	exon4	c.A1282G	p.K428E	1	0.120375
7	19822454	T	C	nonsynonymous_SNV	13019	Bcl3	exon1	c.A224G	p.E75G	1	0.120384
20	150608666	A	G	nonsynonymous_SNV	60716	Pfkfb1	exon2	c.A109G	p.T37A	1	0.120403
17	69387835	A	G	nonsynonymous_SNV	76278	Zbtb14	exon3	c.A527G	p.D176G	1	0.120417
2	153906762	T	A	nonsynonymous_SNV	82522	Bpifb6	exon10	c.T677A	p.L226H	1	0.120534
3	151759786	A	T	nonsynonymous_SNV	83071	Ifi44l	exon3	c.T326A	p.M109K	1	0.120626
7	123983815	T	C	nonsynonymous_SNV	83457	Hs3st4	exon1	c.T635C	p.V212A	1	0.120741
6	125281292	T	C	nonsynonymous_SNV	82744	Tuba3a	exon4	c.A734G	p.D245G	1	0.120896
2	174457046	A	G	nonsynonymous_SNV	57258	Tubb1	exon4	c.A520G	p.K174E	1	0.120936
4	130258316	C	T	nonsynonymous_SNV	83619	Serinc2	exon8	c.G919A	p.V307M	1	0.120942
16	21976250	A	G	nonsynonymous_SNV	82723	Liph	exon4	c.T611C	p.I204T	1	0.121124
4	135934784	T	C	nonsynonymous_SNV	96247	Fuca1	exon6	c.T1022C	p.L341P	1	0.121216
4	136290356	A	T	nonsynonymous_SNV	76526	Zfp46	exon3	c.A500T	p.Q167L	1	0.12126
9	32476575	T	A	nonsynonymous_SNV	83685	Fli1	exon2	c.A217T	p.M73L	1	0.12128
11	101159115	A	G	nonsynonymous_SNV	83882	Tubg2	exon6	c.A586G	p.T196A	1	0.121329
11	102278053	A	G	nonsynonymous_SNV	96868	Asb16	exon5	c.A1354G	p.I452V	1	0.12141
10	87528318	A	G	nonsynonymous_SNV	76387	Pah	exon2	c.A80G	p.D27G	1	0.121412
1	34473410	G	T	splicing	83882	Ptpn18	na	c.1294+1G>T	na	1	0.121506
18	12754071	A	T	nonsynonymous_SNV	45755	Cabyr	exon5	c.A758T	p.D253V	1	0.121551
3	95268269	T	A	nonsynonymous_SNV	83875	Prune	exon2	c.A94T	p.M32L	1	0.121614
11	100084980	T	A	nonsynonymous_SNV	83929	Krt32	exon4	c.A830T	p.Y277F	1	0.121619
4	41299590	A	T	nonsynonymous_SNV	83971	Dcaf12	exon5	c.T612A	p.D204E	1	0.121685
4	9859569	T	C	nonsynonymous_SNV	96868	Gdf6	exon2	c.T650C	p.V217A	1	0.121699
3	96880117	A	T	nonsynonymous_SNV	6654	Gpr89	exon10	c.T866A	p.L289Q	1	0.121984
11	42153369	A	T	nonsynonymous_SNV	42885	Gabra1	exon6	c.T521A	p.M174K	1	0.122015
20	134720905	T	C	nonsynonymous_SNV	51283	Armcx1	exon4	c.T755C	p.V252A	1	0.122105
13	98355979	T	C	nonsynonymous_SNV	83685	Foxd1	exon1	c.T1360C	p.S454P	1	0.122151
1	125677821	C	A	nonsynonymous_SNV	5401	Gpr39	exon1	c.C485A	p.T162N	1	0.122227
12	73351839	T	A	nonsynonymous_SNV	11241	Slc38a6	exon14	c.T1142A	p.I381N	1	0.122359
7	45916207	A	G	nonsynonymous_SNV	91310	Tmem143	exon7	c.A1091G	p.K364R	1	0.122666
11	106777219	A	C	nonsynonymous_SNV	91310	Polg2	exon3	c.T641G	p.V214G	1	0.122767
9	121658058	A	C	nonsynonymous_SNV	96868	Vipr1	exon3	c.A196C	p.M66L	1	0.122829
11	78468645	T	C	nonsynonymous_SNV	82194	Slc46a1	exon3	c.T1102C	p.S368P	1	0.122906
15	9512968	C	T	nonsynonymous_SNV	76989	Il7r	exon4	c.G454A	p.A152T	1	0.122976
2	156139749	A	G	nonsynonymous_SNV	88262	Nfs1	exon4	c.T394C	p.S132P	1	0.123002
2	119749870	G	A	nonsynonymous_SNV	10382	Itpka	exon4	c.G995A	p.G332D	1	0.123047
10	13505912	T	C	nonsynonymous_SNV	88547	Fuca2	exon3	c.T568C	p.S190P	1	0.123399
9	22279170	A	T	stopgain	13019	Zfp810	exon8	c.T441A	p.Y147X	1	0.123432
9	106198195	T	C	nonsynonymous_SNV	10451	Ppm1m	exon2	c.A86G	p.N29S	1	0.123446
11	99334945	T	C	nonsynonymous_SNV	82086	Krt26	exon4	c.A794G	p.E265G	1	0.123463
6	97185708	A	T	nonsynonymous_SNV	82620	Uba3	exon14	c.T1084A	p.F362I	1	0.123492
19	5476069	T	C	nonsynonymous_SNV	83929	Efemp2	exon3	c.T221C	p.V74A	1	0.123552
4	26340788	T	A	nonsynonymous_SNV	57258	Manea	exon2	c.A173T	p.K58I	1	0.123603
1	11518611	A	G	nonsynonymous_SNV	83796	A830018L16Rik	exon3	c.A251G	p.Y84C	1	0.123674
19	38060270	A	T	nonsynonymous_SNV	11082	Cep55	exon4	c.A373T	p.T125S	1	0.12369
7	102563854	G	T	nonsynonymous_SNV	11241	Trim21	exon2	c.C236A	p.T79N	1	0.123693
13	58393285	A	T	nonsynonymous_SNV	82620	Hnrnpk	exon15	c.T1272A	p.D424E	1	0.123713
15	80250059	C	T	nonsynonymous_SNV	5401	Mief1	exon6	c.C1316T	p.T439I	1	0.12373
7	57490831	T	G	nonsynonymous_SNV	83875	Gabra5	exon3	c.A117C	p.Q39H	1	0.12378
2	181148046	T	C	nonsynonymous_SNV	98172	Eef1a2	exon8	c.A1325G	p.E442G	1	0.123786
5	146298851	C	T	stopgain	10722	Cdk8	exon10	c.C982T	p.Q328X	1	0.123896
12	81152736	C	A	nonsynonymous_SNV	90152	Smoc1	exon7	c.C677A	p.T226N	1	0.123905
1	134144019	A	G	nonsynonymous_SNV	83230	Chit1	exon5	c.A266G	p.K89R	1	0.123971
16	59429944	C	T	nonsynonymous_SNV	83188	Gabrr3	exon4	c.C305T	p.T102I	1	0.123988
3	14481262	G	A	nonsynonymous_SNV	83217	Slc7a12	exon1	c.G466A	p.V156I	1	0.124112
12	53072496	A	T	nonsynonymous_SNV	42058	Akap6	exon11	c.A3345T	p.Q1115H	2	0.124218
12	53141326	T	C	nonsynonymous_SNV	83737	Akap6	exon13	c.T5522C	p.I1841T	2	0.124218
5	70782467	C	CTA	splicing	88129	Gabrg1	na	c.322-1->TA	na	1	0.124231
3	94488637	G	A	nonsynonymous_SNV	6654	Celf3	exon11	c.G1237A	p.V413I	1	0.124232
13	96460886	C	A	nonsynonymous_SNV	83971	Ankdd1b	exon2	c.G37T	p.V13L	1	0.124247
9	7566264	G	A	nonsynonymous_SNV	11468	Mmp8	exon8	c.G1120A	p.V374I	1	0.12425
11	115391013	T	C	splicing	11468	Cdr2l	na	c.341+2T>C	na	1	0.124255
2	43563127	A	G	nonsynonymous_SNV	51283	Kynu	exon2	c.A161G	p.D54G	1	0.124323
2	13574970	A	T	nonsynonymous_SNV	88955	Vim	exon1	c.A539T	p.E180V	1	0.124359
1	40773809	T	C	nonsynonymous_SNV	10722	Mfsd9	exon6	c.A1345G	p.T449A	1	0.124428
6	22961668	T	A	nonsynonymous_SNV	42058	Ptprz1	exon4	c.T377A	p.I126K	2	0.124452
6	23029281	A	G	nonsynonymous_SNV	98172	Ptprz1	exon19	c.A5420G	p.D1807G	2	0.124452
8	66680887	A	T	nonsynonymous_SNV	60716	Npy5r	exon2	c.T1253A	p.I418N	1	0.124548
11	58978268	T	C	nonsynonymous_SNV	11082	Trim11	exon1	c.T29C	p.L10P	1	0.124559
10	99759158	T	A	nonsynonymous_SNV	82458	Csl	exon1	c.A44T	p.N15I	1	0.124595
8	9770987	T	A	nonsynonymous_SNV	83010	Fam155a	exon1	c.A32T	p.Y11F	1	0.124738
6	54194026	T	A	stopgain	82086	Chn2	exon3	c.T89A	p.L30X	1	0.124739
7	56735082	T	C	nonsynonymous_SNV	88262	Gabrg3	exon7	c.A730G	p.T244A	1	0.124752
4	147826300	A	T	nonsynonymous_SNV	83010	Zfp933	exon4	c.T838A	p.F280I	1	0.124909
16	95716046	A	C	nonsynonymous_SNV	98491	Ets2	exon8	c.A821C	p.D274A	1	0.124969
12	57543108	T	C	nonsynonymous_SNV	83737	Foxa1	exon2	c.A325G	p.S109G	1	0.125071
5	137607541	T	A	nonsynonymous_SNV	82522	Pcolce	exon5	c.A589T	p.I197F	1	0.125078
9	109221360	C	T	nonsynonymous_SNV	6927	Fbxw20	exon9	c.G1196A	p.C399Y	1	0.125145
11	100247337	C	T	nonsynonymous_SNV	10451	Krt16	exon4	c.G898A	p.V300M	1	0.125176
4	143895424	A	C	nonsynonymous_SNV	11187	Pramef6	exon4	c.T1360G	p.F454V	1	0.125223
3	99885519	G	T	nonsynonymous_SNV	88262	Spag17	exon1	c.G28T	p.G10W	2	0.125227
3	100004747	T	C	nonsynonymous_SNV	2383	Spag17	exon7	c.T932C	p.L311P	2	0.125227
20	44367463	T	A	nonsynonymous_SNV	83140	Dcaf12l2	exon1	c.A548T	p.Y183F	1	0.125245
2	178033892	T	C	nonsynonymous_SNV	82522	Etohi1	exon4	c.T1283C	p.I428T	1	0.125287
14	119139091	A	G	nonsynonymous_SNV	82522	Hs6st3	exon1	c.A677G	p.D226G	1	0.1253
4	99657313	A	G	nonsynonymous_SNV	82194	Foxd3	exon1	c.A689G	p.H230R	1	0.125323
5	31194875	A	G	nonsynonymous_SNV	11478	Snx17	exon3	c.A218G	p.E73G	1	0.125334
20	126814840	T	C	nonsynonymous_SNV	11478	4932411N23Rik	exon3	c.A641G	p.E214G	1	0.125342
10	107771168	T	A	nonsynonymous_SNV	91570	Otogl	exon53	c.A6353T	p.D2118V	2	0.125469
10	107806754	T	A	nonsynonymous_SNV	83411	Otogl	exon33	c.A3814T	p.N1272Y	2	0.125469
8	43141038	T	C	nonsynonymous_SNV	10451	Triml1	exon1	c.A355G	p.I119V	1	0.125478
8	78246266	A	C	nonsynonymous_SNV	82841	Ttc29	exon6	c.A344C	p.D115A	1	0.125498
15	89374762	T	A	nonsynonymous_SNV	2216	Tymp	exon6	c.A718T	p.M240L	1	0.12564
9	57594784	T	A	nonsynonymous_SNV	82194	Ulk3	exon15	c.T1337A	p.I446K	1	0.125753
9	7348769	A	G	nonsynonymous_SNV	51255	Mmp12	exon2	c.A299G	p.D100G	1	0.125883
8	27449977	C	T	nonsynonymous_SNV	98172	Poteg	exon2	c.C347T	p.T116I	1	0.125969
13	53333922	A	T	nonsynonymous_SNV	22721	Sptlc1	exon15	c.T1384A	p.S462T	1	0.12607
13	67749668	A	G	nonsynonymous_SNV	10178	Zfp85	exon4	c.T284C	p.V95A	1	0.126128
11	75487163	T	A	stopgain	57258	Prpf8	exon1	c.T72A	p.Y24X	2	0.126159
11	75506451	T	C	nonsynonymous_SNV	88025	Prpf8	exon37	c.T6109C	p.S2037P	2	0.126159
2	154217184	A	C	nonsynonymous_SNV	90152	Bpifb1	exon14	c.A1265C	p.K422T	1	0.126186
4	33943722	A	T	nonsynonymous_SNV	98491	Cnr1	exon2	c.A109T	p.M37L	1	0.126202
19	58741130	A	T	nonsynonymous_SNV	76278	Pnliprp1	exon12	c.A1214T	p.D405V	1	0.126308
13	51451533	T	C	nonsynonymous_SNV	60693	Shc3	exon8	c.A710G	p.D237G	1	0.126338
10	39149531	T	C	nonsynonymous_SNV	83188	Tube1	exon12	c.T1342C	p.S448P	1	0.126347
14	18008606	C	A	nonsynonymous_SNV	88041	Thrb	exon6	c.C422A	p.P141Q	1	0.126407
15	90228087	A	G	nonsynonymous_SNV	83010	Alg10b	exon3	c.A1133G	p.Y378C	1	0.126484
10	60750543	T	C	nonsynonymous_SNV	83875	Slc29a3	exon2	c.A143G	p.D48G	1	0.126488
2	112728922	T	C	nonsynonymous_SNV	91570	Ryr3	exon64	c.A9116G	p.D3039G	3	0.126513
2	112756284	A	C	nonsynonymous_SNV	33095	Ryr3	exon55	c.T8220G	p.D2740E	3	0.126513
2	112756516	T	A	nonsynonymous_SNV	89285	Ryr3	exon54	c.A8182T	p.T2728S	3	0.126513
2	74659164	T	C	nonsynonymous_SNV	11477	Evx2	exon1	c.A256G	p.S86G	1	0.126513
6	23245996	T	A	nonsynonymous_SNV	11468	Fezf1	exon4	c.A1169T	p.H390L	1	0.126552
11	55225054	G	T	splicing	2164	Slc36a1	na	c.819+1G>T	na	1	0.12668
7	18684449	A	G	nonsynonymous_SNV	11600	Psg20	exon2	c.T392C	p.V131A	1	0.12669
13	46640040	A	T	nonsynonymous_SNV	83737	Cap2	exon11	c.A1124T	p.D375V	1	0.126705
7	18524780	T	A	nonsynonymous_SNV	11468	Psg25	exon4	c.A970T	p.I324L	1	0.126712
7	18350911	T	C	nonsynonymous_SNV	82841	Psg18	exon2	c.A259G	p.N87D	1	0.126719
2	180263108	A	G	nonsynonymous_SNV	51283	Cables2	exon4	c.T569C	p.V190A	1	0.126755
19	25622685	C	A	nonsynonymous_SNV	33095	Dmrt3	exon2	c.C893A	p.A298E	1	0.126802
5	89443572	A	T	nonsynonymous_SNV	3000	Gc	exon4	c.T306A	p.F102L	1	0.126842
1	193351073	T	A	nonsynonymous_SNV	91570	Camk1g	exon8	c.A665T	p.E222V	1	0.126861
9	36713825	T	C	nonsynonymous_SNV	90152	Chek1	exon10	c.A959G	p.E320G	1	0.126926
12	81917689	T	C	nonsynonymous_SNV	83929	Pcnx	exon6	c.T629C	p.F210S	2	0.127025
12	81974410	C	T	nonsynonymous_SNV	29035	Pcnx	exon22	c.C4190T	p.T1397I	2	0.127025
10	102388392	A	T	nonsynonymous_SNV	57258	Mgat4c	exon8	c.A466T	p.I156F	1	0.127107
8	123526559	A	T	nonsynonymous_SNV	6654	Gas8	exon6	c.A645T	p.K215N	1	0.12713
7	128007679	A	T	nonsynonymous_SNV	33095	Trim72	exon2	c.A464T	p.E155V	1	0.127136
4	19819240	G	A	nonsynonymous_SNV	88025	Slc7a13	exon1	c.G439A	p.V147M	1	0.127268
1	177103047	T	C	nonsynonymous_SNV	96839	Akt3	exon4	c.A344G	p.E115G	1	0.127337
11	60794950	C	T	nonsynonymous_SNV	80840	Shmt1	exon8	c.G799A	p.V267M	1	0.127353
1	118668675	A	G	nonsynonymous_SNV	10562	Tfcp2l1	exon12	c.A1139G	p.E380G	1	0.127481
2	93838259	A	G	nonsynonymous_SNV	80821	Accs	exon11	c.T884C	p.V295A	1	0.127485
10	81085734	A	G	nonsynonymous_SNV	82458	Creb3l3	exon11	c.T976C	p.S326P	1	0.127656
13	89289543	T	C	nonsynonymous_SNV	83685	Edil3	exon9	c.T1232C	p.V411A	1	0.127703
9	96824943	C	A	nonsynonymous_SNV	29035	Acpl2	exon7	c.G1185T	p.R395S	1	0.127751
12	13335891	T	C	nonsynonymous_SNV	96868	Nbas	exon20	c.T2155C	p.F719L	2	0.127789
12	13408196	C	T	nonsynonymous_SNV	98313	Nbas	exon32	c.C3703T	p.R1235C	2	0.127789
2	43856856	T	A	nonsynonymous_SNV	11600	Arhgap15	exon5	c.T371A	p.F124Y	1	0.127938
2	153078542	C	T	nonsynonymous_SNV	88503	Ccm2l	exon7	c.C1118T	p.T373M	1	0.128034
3	83046710	T	C	nonsynonymous_SNV	88041	Fgb	exon2	c.A220G	p.K74E	1	0.128126
5	92065765	C	A	nonsynonymous_SNV	83875	G3bp2	exon6	c.G532T	p.A178S	1	0.128128
17	25124936	T	G	nonsynonymous_SNV	98172	Ptx4	exon3	c.T1159G	p.S387A	1	0.12816
9	7643962	T	A	nonsynonymous_SNV	60693	Mmp20	exon5	c.T650A	p.F217Y	1	0.128285
10	109703351	G	T	nonsynonymous_SNV	24744	Nav3	exon33	c.C6188A	p.T2063K	2	0.128418
10	109754958	A	T	nonsynonymous_SNV	57372	Nav3	exon19	c.T4631A	p.M1544K	2	0.128418
3	19264864	T	C	nonsynonymous_SNV	88503	Pde7a	exon1	c.A16G	p.I6V	1	0.128424
1	34805008	T	C	nonsynonymous_SNV	83164	Arhgef4	exon2	c.T41C	p.I14T	1	0.128545
9	65346625	C	T	nonsynonymous_SNV	83140	Pdcd7	exon1	c.C484T	p.P162S	1	0.128593
4	134125132	T	C	nonsynonymous_SNV	83520	Ubxn11	exon12	c.T1031C	p.V344A	1	0.128712
15	65881502	A	T	splicing	6654	Oc90	na	c.1061+2T>A	na	1	0.128732
7	104248766	A	G	nonsynonymous_SNV	89965	Trim34a	exon3	c.A500G	p.D167G	1	0.128755
5	110340911	G	A	nonsynonymous_SNV	10451	P2rx2	exon9	c.C947T	p.T316I	1	0.128762
2	158284263	T	A	nonsynonymous_SNV	88547	Bpi	exon15	c.T1457A	p.I486N	1	0.129082
16	38588235	T	C	nonsynonymous_SNV	88262	Tmem39a	exon8	c.T955C	p.C319R	1	0.129109
2	73828558	A	G	nonsynonymous_SNV	82522	Atf2	exon13	c.T1045C	p.S349P	1	0.129213
1	60448175	A	G	nonsynonymous_SNV	91310	Abi2	exon7	c.A823G	p.T275A	1	0.12935
4	111828268	T	C	nonsynonymous_SNV	83164	Spata6	exon13	c.T1369C	p.S457P	1	0.129488
10	115151145	A	G	nonsynonymous_SNV	89965	Tph2	exon6	c.T739C	p.Y247H	1	0.129556
17	29615041	T	A	nonsynonymous_SNV	98172	Rnf8	exon1	c.T74A	p.M25K	1	0.129557
12	101689054	A	C	nonsynonymous_SNV	82147	Tc2n	exon7	c.T641G	p.I214S	1	0.129615
7	67662411	T	C	nonsynonymous_SNV	83230	Ttc23	exon2	c.T65C	p.V22A	1	0.129677
14	70315771	C	A	nonsynonymous_SNV	83875	Slc39a14	exon5	c.G514T	p.V172F	1	0.129727
1	156858430	A	G	nonsynonymous_SNV	83971	Angptl1	exon4	c.A1085G	p.D362G	1	0.129737
4	117891364	C	T	nonsynonymous_SNV	11477	Dph2	exon2	c.G211A	p.E71K	1	0.129831
19	39993875	A	G	nonsynonymous_SNV	96839	Cyp2c37	exon2	c.A319G	p.T107A	1	0.129856
19	4739905	A	T	nonsynonymous_SNV	83230	Sptbn2	exon19	c.A3920T	p.D1307V	2	0.129901
19	4748654	G	A	nonsynonymous_SNV	98491	Sptbn2	exon29	c.G6010A	p.E2004K	2	0.129901
16	97590939	C	T	stopgain	10177	Tmprss2	exon5	c.G323A	p.W108X	1	0.129941
1	162639292	C	T	nonsynonymous_SNV	83520	Myoc	exon1	c.C29T	p.A10V	1	0.129976
7	26199128	A	T	nonsynonymous_SNV	89965	Cyp2b9	exon6	c.A907T	p.T303S	1	0.130029
19	40091020	G	T	nonsynonymous_SNV	90152	Cyp2c50	exon4	c.G557T	p.R186L	1	0.130048
14	49073700	T	C	nonsynonymous_SNV	3000	Ap5m1	exon2	c.T226C	p.S76P	1	0.130092
12	87252661	A	G	nonsynonymous_SNV	96247	Vipas39	exon9	c.T599C	p.I200T	1	0.130125
12	11091483	A	G	nonsynonymous_SNV	88547	Kcns3	exon3	c.T1214C	p.I405T	1	0.130169
16	28827933	G	T	nonsynonymous_SNV	60654	Mb21d2	exon2	c.C1288A	p.R430S	1	0.13019
7	27029601	G	T	nonsynonymous_SNV	82620	Cyp2a12	exon2	c.G217T	p.G73W	1	0.130263
10	7799569	A	G	nonsynonymous_SNV	83929	Ppil4	exon6	c.A481G	p.I161V	1	0.130378
8	105979194	A	T	nonsynonymous_SNV	96868	Dpep3	exon1	c.T98A	p.L33Q	1	0.130455
7	26759431	T	A	nonsynonymous_SNV	14418	Cyp2b19	exon3	c.T428A	p.V143E	1	0.130513
8	13053465	T	A	nonsynonymous_SNV	60693	F10	exon8	c.T848A	p.V283E	1	0.130645
10	81370704	A	G	nonsynonymous_SNV	83457	Fzr1	exon5	c.T380C	p.L127P	1	0.130667
7	26836738	G	A	nonsynonymous_SNV	83188	Cyp2a5	exon3	c.G407A	p.R136Q	1	0.130779
15	101436631	T	C	nonsynonymous_SNV	96245	Krt83	exon2	c.A494G	p.E165G	1	0.131054
3	82004465	T	A	nonsynonymous_SNV	83619	Asic5	exon3	c.T367A	p.S123T	1	0.13109
9	78540958	T	A	nonsynonymous_SNV	60654	Slc17a5	exon10	c.A1291T	p.T431S	1	0.131093
3	96598904	A	G	nonsynonymous_SNV	83164	Ankrd34a	exon2	c.A1423G	p.T475A	1	0.131217
13	8861144	T	C	nonsynonymous_SNV	82620	Wdr37	exon2	c.A82G	p.T28A	1	0.131263
7	104411300	A	C	nonsynonymous_SNV	11477	Trim30a	exon8	c.T1268G	p.I423S	1	0.131338
2	132810443	A	C	nonsynonymous_SNV	42058	Trmt6	exon4	c.T435G	p.D145E	1	0.131343
7	104154359	A	T	nonsynonymous_SNV	11241	E030002O03Rik	exon6	c.T896A	p.M299K	1	0.131381
4	133195821	A	T	nonsynonymous_SNV	5401	Wasf2	exon9	c.A1441T	p.S481C	1	0.131519
1	66380680	G	A	nonsynonymous_SNV	76824	Map2	exon6	c.G169A	p.A57T	1	0.13174
3	89170322	T	C	nonsynonymous_SNV	76824	Clk2	exon6	c.T581C	p.I194T	1	0.131759
4	145274348	T	C	nonsynonymous_SNV	76526	Tnfrsf8	exon12	c.A1187G	p.N396S	1	0.131761
15	82372824	A	G	nonsynonymous_SNV	88041	Cyp2d22	exon7	c.T955C	p.W319R	1	0.13215
8	33669181	T	C	splicing	11477	Gsr	na	c.267+2T>C	na	1	0.132172
9	121914863	C	T	nonsynonymous_SNV	76526	Cyp8b1	exon1	c.G1402A	p.D468N	1	0.132226
4	143617300	T	C	nonsynonymous_SNV	83457	Gm13083	exon3	c.T1169C	p.L390P	1	0.132294
13	21369410	T	C	nonsynonymous_SNV	51283	Zscan12	exon4	c.T1403C	p.I468T	1	0.1323
1	63725625	G	T	nonsynonymous_SNV	11478	Mdh1b	exon2	c.C118A	p.H40N	1	0.132309
4	150143050	T	A	nonsynonymous_SNV	91570	Slc2a5	exon14	c.T1325A	p.I442N	1	0.132441
3	50384166	T	C	nonsynonymous_SNV	83217	Slc7a11	exon7	c.A793G	p.T265A	1	0.132518
7	63099299	A	T	nonsynonymous_SNV	83882	Chrna7	exon10	c.T1434A	p.F478L	1	0.132706
1	44110871	A	T	nonsynonymous_SNV	80840	Kdelc1	exon7	c.T1157A	p.V386D	1	0.132712
1	156065210	T	C	nonsynonymous_SNV	10177	Tor1aip2	exon7	c.T1261C	p.F421L	1	0.132764
9	121789017	G	T	nonsynonymous_SNV	76582	Hhatl	exon6	c.C671A	p.T224N	1	0.132778
11	120657884	A	G	splicing	76582	Notum	na	c.613+2T>C	na	1	0.132816
9	53390576	A	G	nonsynonymous_SNV	29035	Kdelc2	exon3	c.A527G	p.K176R	1	0.132823
5	146096699	T	A	nonsynonymous_SNV	11241	Cyp3a59	exon7	c.T644A	p.I215N	1	0.132853
2	150238784	T	A	nonsynonymous_SNV	91570	Zfp937	exon4	c.T733A	p.C245S	1	0.132896
4	139828595	A	T	nonsynonymous_SNV	96868	Pax7	exon4	c.T561A	p.D187E	1	0.132897
15	82557019	T	C	nonsynonymous_SNV	10178	Cyp2d12	exon4	c.T658C	p.S220P	1	0.132904
10	14128144	A	G	nonsynonymous_SNV	45755	Hivep2	exon4	c.A485G	p.Y162C	2	0.13291
10	14132531	T	A	nonsynonymous_SNV	11187	Hivep2	exon4	c.T4872A	p.S1624R	2	0.13291
4	47406936	T	C	nonsynonymous_SNV	42885	Tgfbr1	exon8	c.T1270C	p.Y424H	1	0.133039
1	161031861	A	C	stopgain	24744	Zbtb37	exon2	c.T873G	p.Y291X	1	0.133042
15	82390476	A	C	nonsynonymous_SNV	89285	Cyp2d11	exon6	c.T899G	p.M300R	1	0.133081
2	94418285	T	C	nonsynonymous_SNV	83411	Api5	exon13	c.A1463G	p.Y488C	1	0.133192
4	34724880	T	A	nonsynonymous_SNV	83411	1700003M02Rik	exon4	c.A218T	p.N73I	1	0.133229
2	121433699	C	T	nonsynonymous_SNV	10020	Pdia3	exon8	c.C1028T	p.S343L	1	0.133231
15	101194151	T	C	nonsynonymous_SNV	88129	Acvr1b	exon2	c.T311C	p.I104T	1	0.133244
15	82620712	A	T	nonsynonymous_SNV	80821	Cyp2d34	exon1	c.T146A	p.L49Q	1	0.133254
5	145441978	T	C	nonsynonymous_SNV	82147	Cyp3a16	exon11	c.A1232G	p.E411G	1	0.133301
9	37237326	T	G	nonsynonymous_SNV	6927	Slc37a2	exon9	c.A859C	p.S287R	1	0.133343
12	80708199	A	G	nonsynonymous_SNV	83140	Plekhd1	exon6	c.A520G	p.T174A	1	0.133463
17	21992940	G	T	stopgain	88503	Zfp943	exon4	c.G1006T	p.G336X	1	0.133592
3	18096678	A	T	nonsynonymous_SNV	88262	Cyp7b1	exon4	c.T896A	p.M299K	1	0.133668
10	81155655	T	C	nonsynonymous_SNV	96440	Pias4	exon9	c.A1057G	p.K353E	1	0.133729
4	99750735	T	C	nonsynonymous_SNV	80840	Alg6	exon12	c.T994C	p.C332R	1	0.133736
14	51454982	A	C	nonsynonymous_SNV	53882	Vmn2r89	exon2	c.A241C	p.M81L	1	0.133755
16	16787296	C	T	nonsynonymous_SNV	5401	Spag6	exon4	c.G391A	p.V131M	1	0.133755
4	115127546	T	A	nonsynonymous_SNV	88262	Cyp4x1	exon2	c.A214T	p.I72F	1	0.133841
13	92438668	T	C	nonsynonymous_SNV	80840	Ankrd34b	exon5	c.T407C	p.V136A	1	0.133929
4	115563867	T	C	nonsynonymous_SNV	83164	Cyp4a31	exon1	c.T151C	p.F51L	1	0.134158
2	104706517	A	G	nonsynonymous_SNV	11241	Tcp11l1	exon2	c.T2C	p.M1T	1	0.134314
5	137747155	A	T	nonsynonymous_SNV	45755	Tsc22d4	exon2	c.A40T	p.S14C	1	0.134314
20	57500443	T	C	nonsynonymous_SNV	83071	Gpr101	exon2	c.A1346G	p.H449R	1	0.134414
11	95868400	T	C	nonsynonymous_SNV	11477	B4galnt2	exon9	c.A1057G	p.T353A	1	0.134445
19	40727350	T	A	nonsynonymous_SNV	2383	Entpd1	exon7	c.T873A	p.N291K	1	0.134572
2	104730404	T	C	nonsynonymous_SNV	24744	Depdc7	exon2	c.A244G	p.N82D	1	0.134657
11	99282463	T	A	nonsynonymous_SNV	29035	Krt24	exon4	c.A865T	p.M289L	1	0.134671
3	103587343	T	A	nonsynonymous_SNV	91310	Syt6	exon3	c.T368A	p.I123N	1	0.134671
6	50246012	C	T	nonsynonymous_SNV	82723	Dfna5	exon3	c.G322A	p.V108M	1	0.134692
11	67709619	T	C	nonsynonymous_SNV	29035	Glp2r	exon13	c.A1403G	p.N468S	1	0.134853
14	66146454	A	T	nonsynonymous_SNV	98172	Chrna2	exon5	c.A319T	p.I107F	1	0.13502
5	61809410	A	G	nonsynonymous_SNV	83217	G6pd2	exon1	c.A527G	p.D176G	1	0.135132
17	34363515	G	A	nonsynonymous_SNV	83071	Btnl2	exon6	c.G1054A	p.A352T	1	0.135155
10	4368512	T	A	stopgain	96245	Zbtb2	exon3	c.A1513T	p.K505X	1	0.135252
10	26251819	T	C	nonsynonymous_SNV	13019	Samd3	exon7	c.T713C	p.V238A	1	0.135261
9	64973237	T	C	nonsynonymous_SNV	2383	Vwa9	exon7	c.T625C	p.Y209H	1	0.135325
4	116818247	C	T	nonsynonymous_SNV	2164	Mutyh	exon16	c.C1387T	p.R463C	1	0.135402
2	32421471	A	G	splicing	60693	Slc25a25	exon3	c.385+2T>C	na	1	0.135415
17	75547643	C	T	nonsynonymous_SNV	89957	Fam98a	exon2	c.G170A	p.C57Y	1	0.135489
2	164411094	T	C	nonsynonymous_SNV	45755	Rbpjl	exon9	c.T937C	p.F313L	1	0.135515
10	31534862	A	G	nonsynonymous_SNV	96868	Rnf217	exon2	c.T836C	p.V279A	1	0.135627
9	43803952	T	A	stopgain	57931	Pvrl1	exon6	c.T1484A	p.L495X	1	0.135673
9	96150505	C	T	nonsynonymous_SNV	11478	Gk5	exon8	c.C767T	p.T256I	1	0.135772
5	110649900	A	G	nonsynonymous_SNV	83882	Noc4l	exon11	c.T977C	p.F326S	1	0.135782
5	114112980	A	G	nonsynonymous_SNV	82744	Usp30	exon7	c.A719G	p.Q240R	1	0.135894
3	154739109	T	G	nonsynonymous_SNV	90152	4922501L14Rik	exon6	c.T921G	p.F307L	1	0.13594
7	79729851	A	G	nonsynonymous_SNV	96440	Plin1	exon3	c.T250C	p.F84L	1	0.136
1	71599302	A	G	nonsynonymous_SNV	24744	Fn1	exon36	c.T5524C	p.Y1842H	2	0.136016
1	71600419	T	A	nonsynonymous_SNV	83737	Fn1	exon34	c.A5212T	p.T1738S	2	0.136016
12	59109048	T	C	nonsynonymous_SNV	80821	Mia2	exon4	c.T1546C	p.S516P	1	0.136032
5	119838705	G	A	nonsynonymous_SNV	91570	Tbx5	exon3	c.G157A	p.G53R	1	0.136193
20	56346441	T	C	splicing	82086	Zfp449	na	na	na	1	0.136212
2	90909068	A	G	nonsynonymous_SNV	80840	Kbtbd4	exon4	c.A748G	p.T250A	1	0.136328
12	24951430	G	A	nonsynonymous_SNV	88503	Mboat2	exon9	c.G925A	p.D309N	1	0.136384
4	45802755	A	T	nonsynonymous_SNV	60716	Aldh1b1	exon2	c.A292T	p.M98L	1	0.136415
3	96850291	G	A	nonsynonymous_SNV	10562	Pdzk1	exon2	c.G62A	p.G21D	1	0.136519
9	66562647	G	T	nonsynonymous_SNV	83689	Usp3	exon3	c.C191A	p.A64E	1	0.136537
20	8088878	A	T	nonsynonymous_SNV	60716	Was	exon5	c.T507A	p.N169K	1	0.136663
7	25527758	A	T	nonsynonymous_SNV	76526	Ceacam2	exon3	c.T683A	p.I228N	1	0.136688
4	123322838	T	G	nonsynonymous_SNV	10020	Oxct2a	exon1	c.A749C	p.D250A	1	0.136799
4	62409701	A	G	nonsynonymous_SNV	83794	Prpf4	exon2	c.A154G	p.K52E	1	0.136849
7	12810793	T	C	nonsynonymous_SNV	82744	Zfp329	exon2	c.A803G	p.Y268C	1	0.136933
2	146223106	T	C	nonsynonymous_SNV	83875	Insm1	exon1	c.T841C	p.Y281H	1	0.136985
7	130824318	A	T	nonsynonymous_SNV	83411	Btbd16	exon16	c.A1510T	p.I504F	1	0.137224
2	52700068	A	C	nonsynonymous_SNV	88129	Stam2	exon13	c.T1280G	p.L427R	1	0.137376
9	13245396	A	G	nonsynonymous_SNV	13019	Jrkl	exon1	c.T259C	p.F87L	1	0.137411
17	32520574	T	C	nonsynonymous_SNV	82086	Cyp4f17	exon5	c.T469C	p.F157L	1	0.137503
2	121528938	T	C	nonsynonymous_SNV	82147	Wdr76	exon8	c.T709C	p.S237P	1	0.137536
6	86717407	A	T	nonsynonymous_SNV	96440	Gmcl1	exon6	c.T731A	p.V244E	1	0.137613
17	32674254	G	T	nonsynonymous_SNV	82522	Cyp4f40	exon8	c.G1058T	p.R353L	1	0.13764
11	31056229	T	A	nonsynonymous_SNV	88955	Asb3	exon5	c.T596A	p.I199N	1	0.137712
11	86535409	A	T	splicing	80493	Rps6kb1	exon3	c.191+2T>A	na	1	0.137723
1	180752159	A	G	nonsynonymous_SNV	83411	Acbd3	exon8	c.A1367G	p.E456G	1	0.137741
6	97993317	T	A	nonsynonymous_SNV	11954	Mitf	exon3	c.T497A	p.M166K	1	0.137773
11	84473149	CT	C	frameshift_deletion	10562	Aatf	exon6	c.750delA	p.K250fs	1	0.137956
4	6697432	A	G	nonsynonymous_SNV	88547	Tox	exon7	c.T1370C	p.L457S	1	0.138011
11	78571493	C	A	nonsynonymous_SNV	33095	Nlk	exon10	c.G1507T	p.A503S	1	0.138072
6	24876411	T	A	nonsynonymous_SNV	96440	Hyal5	exon2	c.T282A	p.D94E	1	0.138073
10	128798201	T	C	nonsynonymous_SNV	82147	Mmp19	exon7	c.T970C	p.F324L	1	0.138198
5	87474512	G	T	stopgain	11187	Ugt2a2	exon2	c.C596A	p.S199X	1	0.138263
7	49818040	T	A	nonsynonymous_SNV	96245	Prmt3	exon11	c.T993A	p.F331L	1	0.138392
2	122128862	A	T	nonsynonymous_SNV	91570	Patl2	exon5	c.T120A	p.D40E	1	0.138598
5	108703313	T	C	nonsynonymous_SNV	98172	Fgfrl1	exon3	c.T95C	p.V32A	1	0.138615
14	122475743	A	G	nonsynonymous_SNV	2383	Zic2	exon1	c.A68G	p.H23R	1	0.138626
6	83006382	A	T	nonsynonymous_SNV	60654	M1ap	exon7	c.A997T	p.T333S	1	0.138689
15	11025806	T	C	nonsynonymous_SNV	22721	Slc45a2	exon6	c.T1241C	p.F414S	1	0.138802
11	106990260	T	C	nonsynonymous_SNV	29035	Kpna2	exon9	c.A1276G	p.M426V	1	0.138822
5	87139660	A	T	nonsynonymous_SNV	83794	Ugt2b5	exon1	c.T647A	p.I216K	1	0.138907
7	118845902	A	G	nonsynonymous_SNV	91570	Knop1	exon5	c.T994C	p.Y332H	1	0.139163
1	162924305	C	T	nonsynonymous_SNV	96839	Fmo6	exon4	c.G614A	p.R205H	1	0.139199
2	25061134	A	G	nonsynonymous_SNV	83737	Nsmf	exon12	c.A1312G	p.I438V	1	0.139204
9	50536328	A	T	nonsynonymous_SNV	82147	Bco2	exon9	c.T1094A	p.V365D	1	0.139294
2	165713574	T	C	splicing	57372	Eya2	exon6	c.465+2T>C	na	1	0.139329
11	20332456	T	C	nonsynonymous_SNV	10562	Slc1a4	exon1	c.A17G	p.E6G	1	0.13934
8	104593749	C	A	nonsynonymous_SNV	98172	Pdp2	exon2	c.C229A	p.H77N	1	0.139368
14	34434381	A	T	stopgain	83164	Bmpr1a	exon7	c.T528A	p.Y176X	1	0.139446
1	74737049	T	C	nonsynonymous_SNV	29035	Cyp27a1	exon7	c.T1223C	p.I408T	1	0.139494
1	162966944	G	A	stopgain	3000	Fmo3	exon5	c.C556T	p.R186X	1	0.139567
10	59361871	T	C	nonsynonymous_SNV	76824	P4ha1	exon10	c.T1159C	p.S387P	1	0.139617
17	32702145	T	A	nonsynonymous_SNV	98172	Cyp4f15	exon11	c.T1305A	p.N435K	1	0.13969
9	89730166	T	A	nonsynonymous_SNV	88547	Ankrd34c	exon2	c.A121T	p.N41Y	1	0.139743
17	31386358	T	C	splicing	91310	Pde9a	exon1	c.69+2T>C	na	1	0.13977
4	122948530	A	T	splicing	83971	Mfsd2a	na	c.1541+2T>A	na	1	0.139804
7	119454456	C	G	nonsynonymous_SNV	98420	Gp2	exon3	c.G281C	p.G94A	1	0.139806
8	71407674	T	C	nonsynonymous_SNV	82744	Ankle1	exon5	c.T895C	p.Y299H	1	0.139881
15	103524999	T	A	stopgain	83164	Pde1b	exon8	c.T786A	p.C262X	1	0.139961
1	162876812	A	T	nonsynonymous_SNV	76582	Fmo2	exon9	c.T1524A	p.D508E	1	0.140121
15	76538553	T	C	nonsynonymous_SNV	89965	Fbxl6	exon1	c.A164G	p.D55G	1	0.140143
12	87453901	T	C	nonsynonymous_SNV	83875	Snw1	exon11	c.A1087G	p.R363G	1	0.140155
4	43540616	C	T	nonsynonymous_SNV	83685	Tln1	exon34	c.G4384A	p.V1462M	2	0.140165
4	43548076	A	G	nonsynonymous_SNV	10562	Tln1	exon18	c.T2066C	p.V689A	2	0.140165
4	129661371	C	T	nonsynonymous_SNV	82458	Kpna6	exon2	c.G73A	p.E25K	1	0.14023
8	31151289	T	A	nonsynonymous_SNV	10451	Tti2	exon1	c.T440A	p.M147K	1	0.140284
10	39532172	T	A	nonsynonymous_SNV	88262	Fyn	exon9	c.T1010A	p.I337N	1	0.140374
8	70850695	A	C	nonsynonymous_SNV	83010	Kcnn1	exon5	c.T958G	p.W320G	1	0.140521
9	55418014	T	G	nonsynonymous_SNV	91570	AI118078	exon8	c.T659G	p.V220G	1	0.140618
2	129801545	A	T	nonsynonymous_SNV	88025	Stk35	exon2	c.A448T	p.T150S	1	0.140751
4	148483594	A	T	nonsynonymous_SNV	98491	Mtor	exon21	c.A3157T	p.I1053F	2	0.140812
4	148549380	T	A	nonsynonymous_SNV	83188	Mtor	exon51	c.T7029A	p.N2343K	2	0.140812
11	23000899	T	A	nonsynonymous_SNV	83140	Cct4	exon9	c.T959A	p.M320K	1	0.140845
1	166680149	C	T	splicing	10177	Fmo9	na	c.135+1G>A	na	1	0.140869
3	94582276	C	A	nonsynonymous_SNV	2216	Snx27	exon1	c.G274T	p.G92W	1	0.140873
4	111657312	A	G	nonsynonymous_SNV	10020	Agbl4	exon13	c.A1519G	p.T507A	1	0.141065
3	125915062	T	C	nonsynonymous_SNV	11241	Ugt8a	exon2	c.A398G	p.D133G	1	0.141093
9	37642661	A	G	nonsynonymous_SNV	22721	Siae	exon8	c.A1066G	p.N356D	1	0.141138
5	31199484	T	C	nonsynonymous_SNV	80821	Zfp513	exon3	c.A1457G	p.K486R	1	0.141259
4	44931291	A	G	nonsynonymous_SNV	80840	Zcchc7	exon9	c.A1442G	p.N481S	1	0.141289
13	67070964	A	T	nonsynonymous_SNV	96440	Zfp708	exon4	c.T830A	p.I277N	1	0.141334
1	75146964	C	A	nonsynonymous_SNV	5401	Fam134a	exon9	c.C1535A	p.P512H	1	0.141351
5	67427275	G	A	nonsynonymous_SNV	83164	Bend4	exon1	c.C305T	p.S102L	1	0.141393
7	100305895	A	G	nonsynonymous_SNV	83520	P4ha3	exon7	c.A956G	p.Y319C	1	0.141441
9	86569382	A	G	nonsynonymous_SNV	6927	Pgm3	exon3	c.T218C	p.V73A	1	0.141475
14	68084387	A	G	nonsynonymous_SNV	55922	Nefl	exon1	c.A425G	p.E142G	1	0.141537
9	48393254	G	T	nonsynonymous_SNV	60654	Nxpe4	exon6	c.G640T	p.V214F	1	0.141609
4	46539170	A	C	nonsynonymous_SNV	10451	Coro2a	exon12	c.T1541G	p.I514S	1	0.141621
15	8645828	A	T	nonsynonymous_SNV	33586	Slc1a3	exon6	c.T692A	p.M231K	1	0.141706
10	121374387	C	A	nonsynonymous_SNV	10382	Gns	exon3	c.C258A	p.S86R	1	0.141878
11	5990320	C	A	stopgain	2383	Camk2b	exon7	c.G517T	p.G173X	1	0.142153
10	19751579	C	T	nonsynonymous_SNV	76824	Il20ra	exon5	c.C725T	p.T242I	1	0.142317
10	59428020	T	A	nonsynonymous_SNV	83737	Oit3	exon7	c.A1291T	p.S431C	1	0.142399
14	54569529	C	G	nonsynonymous_SNV	96245	Ajuba	exon7	c.G1465C	p.V489L	1	0.142442
17	17378534	A	G	nonsynonymous_SNV	11187	Riok2	exon3	c.A257G	p.K86R	1	0.142477
17	56919903	G	T	nonsynonymous_SNV	3000	Mllt1	exon3	c.C273A	p.N91K	1	0.142486
13	55380957	T	C	nonsynonymous_SNV	82723	Rgs14	exon9	c.T910C	p.Y304H	1	0.142541
[truncated: 1,482 more rows]
