# Supplementary material for: Whole exome sequencing of ENU-induced thrombosis modifier mutations in the mouse
Source: PLoS Genet. 2018 Sep 6;14(9):e1007658. doi: 10.1371/journal.pgen.1007658 (PMC6143275; doi:10.1371/journal.pgen.1007658)
Supplement: S5 Table — (XLSX) [file pgen.1007658.s012.xlsx]

## Sheet: S5_Table
Gene	Allele name	Mutation type	Mutation length	Genotyping F primer	Genotyping R primer	Expected PCR product sizes
Arl6ip5	ins1	frameshift insertion	1 bp	cagaggaacatggacgtgaa	gaaaggggacctcagagagc	Sanger sequencing
Arl6ip5	del63	in frame deletion	63 bp	cagaggaacatggacgtgaa	gaaaggggacctcagagagc	371 bp, 308 bp
Arl6ip5	del151	splice site deletion	151 bp	tttaaccgcagaaccaatcc	gaaaggggacctcagagagc	469 bp, 318 bp
Itgb6	del163	splice site deletion	163 bp	cattcaaccgcactgagaga	aaattaagcggcaggtgttg	446 bp, 283 bp
Itgb6	del11	frameshift deletion	11 bp	aatccgactttggtccactg	gtgttgtccggatagccact	Sanger sequencing
C6	del4	frameshift deletion	4 bp	gggttctcaagctcccttcaa	ggagaagtcagtggggttcag	Sanger sequencing
Cpn1	del13	frameshift deletion	13 bp	gttcatggaaggcaggatgt	gtggaatggggtgagacaag	Sanger sequencing
Cpn1	del81	splice site deletion	81 bp	gttcatggaaggcaggatgt	gtggaatggggtgagacaag	296 bp, 215 bp
Cpn1	del103	splice site deletion	103 bp	gttcatggaaggcaggatgt	gtggaatggggtgagacaag	296 bp, 193 bp
Sntg1	del11	frameshift deletion	11 bp	tacgacagccaggactcagta	ggcgtggagaccagattttc	Sanger sequencing
Sntg1	del2	frameshift deletion	2 bp	tacgacagccaggactcagta	ggcgtggagaccagattttc	Sanger sequencing
Ces3b	ins2	frameshift insertion	2 bp	acaaatagacgctggaggagc	cccttgtagcccagggtatt	Sanger sequencing
Ces3b	del14	frameshift deletion	14 bp	acaaatagacgctggaggagc	cccttgtagcccagggtatt	Sanger sequencing
Ces3b	del33	in frame deletion	33 bp	cacagaccgcatggtaaatg	ttgatgctggcatctctcac	123 bp, 90 bp
