# Supplementary material for: Whole exome sequencing of ENU-induced thrombosis modifier mutations in the mouse
Source: PLoS Genet. 2018 Sep 6;14(9):e1007658. doi: 10.1371/journal.pgen.1007658 (PMC6143275; doi:10.1371/journal.pgen.1007658)
Supplement: S6 Table — (XLSX) [file pgen.1007658.s013.xlsx]

## Sheet: S6_Table
	Other genotypes			Rescue w/o allele	Rescue with allele	Total
Gene/Allele	F5L/+ Tfpi+/+	F5L/+ Tfpi+/-	F5L/L Tfpi+/+	F5L/L Tfpi+/-	F5L/L Tfpi+/-
Arl6ip5	90	63	46	1	5	205
Arl6ip5-ins1	2	2	0	0	0	4
Arl6ip5-del63	58	40	25	1	3	127
Arl6ip5-del151	30	21	21	0	2	74
Itgb6	66	44	42	1	1	154
Itgb6-del163	24	11	12	0	0	47
Itgb6-del11	26	16	20	1	0	63
Itgb6-both	16	17	10	0	1	44
C6-del4	45	32	29	0	0	106
Cpn1	58	47	33	0	1	139
Cpn1-del13	25	15	12	0	1	53
Cpn1-del81	18	17	5	0	0	40
Cpn1-del103	15	15	16	0	0	46
Sntg1	102	65	49	3	4	223
Sntg1-del11	54	28	20	1	0	103
Sntg1-del2	45	31	27	1	3	107
Sntg1-both	3	6	2	1	1	13
Ces3b	80	82	54	2	1	219
Ces3b-ins2	12	10	6	1	0	29
Ces3b-del14	65	59	38	1	1	164
Ces3b-del33	3	13	10	0	0	26
