# Supplementary material for: Whole exome sequencing of ENU-induced thrombosis modifier mutations in the mouse
Source: PLoS Genet. 2018 Sep 6;14(9):e1007658. doi: 10.1371/journal.pgen.1007658 (PMC6143275; doi:10.1371/journal.pgen.1007658)
Supplement: S7 Table — (XLSX) [file pgen.1007658.s014.xlsx]

## Sheet: S7_Table
Sibpairs	Mouse1	Mouse2	Mouse3	Chr	Pos	Ref	Alt	Variant Type	Gene	Exon	cDNA	AA
3	118774	118780	NA	13	60800325	G	A	synonymous_SNV	Ctsll3	exon5	c.C537T	p.C179C
3	118774	118780	NA	15	99624277	T	TTGG	nonframeshift_insertion	Racgap1	exon13	c.1408_1409insCCA	p.N470delinsTN
5	105078	118769	NA	13	67041404	ATCTTT	A	frameshift_deletion	Zfp712	exon4	c.1053_1057del	p.Q351fs
5	105078	118769	NA	13	67041411	G	GCCGAGAAA	frameshift_insertion	Zfp712	exon4	c.1050_1051insTTTCTCGG	p.Q351fs
5	105078	118769	NA	13	67041413	T	A	nonsynonymous_SNV	Zfp712	exon4	c.A1049T	p.H350L
7	105079	118776	NA	5	108502429	C	T	UTR3	Pcgf3	NA	c.*2025C>T	NA
7	105079	118777	NA	7	75752211	C	T	UTR3	Akap13	NA	c.*1588C>T	NA
7	105079	118777	NA	9	44849652	C	T	nonsynonymous_SNV	Kmt2a	exon3	c.G899A	p.R300Q
10	118761	118765	NA	7	62464404	C	T	UTR5	Peg12	NA	c.-57G>A	NA
13	118789	118790	NA	1	71030121	A	C	UTR3	Bard1	NA	c.*399T>G	NA
16	118798	118802	FCH3N5HBBXX	1	173637462	G	T	nonsynonymous_SNV	Pyhin1	exon2	c.G157T	p.D53Y
16	118798	FCH3N5HBBXX	NA	2	135950362	G	A	nonsynonymous_SNV	Plcb4	exon13	c.G1004A	p.R335Q
16	118798	FCH3N5HBBXX	NA	9	65075750	C	A	synonymous_SNV	Dpp8	exon18	c.C2163A	p.I721I
16	118798	118802	NA	15	101054156	C	T	nonsynonymous_SNV	Fignl2	exon1	c.G244A	p.G82S
17	118831	118832	NA	5	142173682	CA	C	frameshift_deletion	Sdk1	exon40	c.5661delA	p.S1887fs
not sib	118789	118790	105081	1	173874425	C	CT	frameshift_insertion	Mndal	exon4	c.309dupA	p.G104fs
not sib	118761	118821	118766	3	152235750	TTG	T	UTR3	Fubp1	NA	c.*3348_*3349delTG	NA
not sib	105079	118833	NA	4	148001086	T	A	nonsynonymous_SNV	Nppa	exon2	c.T149A	p.M50K
not sib	118789	105080	NA	5	33640643	TA	T	UTR3	Slbp	NA	c.*168delT	NA
not sib	118831	118832	118836	6	18853853	T	G	UTR3	Naa38	NA	c.*162T>G	NA
not sib	105078	118782	NA	7	3717638	A	T	nonsynonymous_SNV	Pirb	exon5	c.T860A	p.L287Q
not sib	118789	118808	NA	9	64708711	A	T	UTR3	Megf11	NA	c.*2027A>T	NA
not sib	105079	105082	105085	11	93885765	C	G	UTR5	Utp18	NA	c.-108G>C	NA
not sib	118789	105079	NA	17	55799717	A	T	nonsynonymous_SNV	Emr4	exon10	c.A955T	p.T319S
not sib	118831	FCH3N5HBBXX	NA	19	8707650	C	T	UTR3	Slc3a2	NA	c.*73G>A	NA
not sib	105079	118806	NA	19	8736205	G	T	synonymous_SNV	Wdr74	exon3	c.G201T	p.V67V
	118773	118774	118780	1	36424939	G	A	nonsynonymous_SNV	Lman2l	exon7	c.C800T	p.S267F
	105076	118816	118771	1	42698791	TCGC	T	UTR3	Pou3f3	NA	c.*153_*155delCGC	NA
	105076	105077	118782	1	66175367	C	T	UTR5	Map2	NA	c.-205145C>T	NA
	119158	105087	NA	1	74160515	GACAA	G	UTR3	Cxcr2	NA	c.*1088_*1091delACAA	NA
	118792	118793	118832	1	89892184	GCGCA	G	UTR3	Agap1	NA	c.*3291_*3294delCGCA	NA
	118872	118819	NA	1	105813719	T	C	nonsynonymous_SNV	Tnfrsf11a	exon4	c.T355C	p.Y119H
	118792	105086	118774	1	106172068	TGGC	T	nonframeshift_deletion	Phlpp1	exon1	c.66_68del	p.22_23del
	105077	118786	NA	1	134994010	C	T	nonsynonymous_SNV	Lgr6	exon16	c.G1426A	p.A476T
	118766	118779	NA	1	139458389	G	A	synonymous_SNV	Aspm	exon3	c.G1770A	p.G590G
	105069	105073	118836	1	151344527	CGCG	C	UTR5	Ivns1abp	NA	c.-6471_-6469del	NA
	118805	118804	NA	1	171286664	G	GGGGC	frameshift_insertion	Usp21	exon2	c.285_286insGCCC	p.P96fs
	105083	105088	NA	1	194815569	T	C	UTR3	Plxna2	NA	c.*3408T>C	NA
	118801	118831	NA	2	11690278	A	C	UTR3	Il2ra	NA	c.*496A>C	NA
	118868	118826	NA	2	22971229	G	A	stopgain	Abi1	exon3	c.C316T	p.R106X
	119157	FCH3N5HBBXX	NA	2	25271399	C	A	UTR3	Ssna1	NA	c.*75G>T	NA
	118858	118779	NA	2	28549061	G	A	nonsynonymous_SNV	Ralgds	exon15	c.G1894A	p.A632T
	105069	105072	NA	2	29991921	G	T	nonsynonymous_SNV	Sptan1	exon11	c.G1386T	p.Q462H
	118792	118771	NA	2	59858718	T	C	nonsynonymous_SNV	Wdsub1	exon10	c.A1159G	p.S387G
	118803	118804	118807	2	62517699	G	A	synonymous_SNV	Fap	exon20	c.C1635T	p.C545C
	105070	105071	118803	2	65238415	G	C	nonsynonymous_SNV	Cobll1	exon1	c.C25G	p.L9V
	118799	118800	118801	2	70574141	A	G	nonsynonymous_SNV	Gad1	exon5	c.A374G	p.N125S
	118794	118796	NA	2	91555431	C	A	nonsynonymous_SNV	Ckap5	exon4	c.C623A	p.S208Y
	118794	118796	NA	2	91991212	C	T	nonsynonymous_SNV	Creb3l1	exon6	c.G817A	p.E273K
	118858	118845	118851	2	118697652	G	A	UTR3	Pak6	NA	c.*1078G>A	NA
	105070	118805	118807	2	119321322	G	C	ncRNA_exonic	Gm14207	NA	NA	NA
	105070	118805	118807	2	119321324	G	C	ncRNA_exonic	Gm14207	NA	NA	NA
	118872	118816	118823	2	127080607	C	CCT	UTR5	Blvra	NA	c.-40_-39insCT	NA
	118805	118851	118781	2	130103303	TATTATA	T	UTR3	AU015228	NA	c.*1461_*1466delATTATA	NA
	105066	118875	NA	2	130397415	G	C	nonsynonymous_SNV	Cpxm1	exon1	c.C92G	p.P31R
	105068	118875	118829	2	131083323	T	C	nonsynonymous_SNV	Siglec1	exon5	c.A1217G	p.E406G
	118805	118821	NA	2	132306308	C	T	UTR3	Cds2	NA	c.*1023C>T	NA
	105088	118812	118831	2	160906675	G	A	UTR3	Emilin3	NA	c.*876C>T	NA
	118836	118838	NA	2	180058100	A	G	nonsynonymous_SNV	Ss18l1	exon7	c.A752G	p.Q251R
	118815	118830	NA	3	96155661	C	T	nonsynonymous_SNV	Otud7b	exon13	c.C2216T	p.P739L
	118847	118852	118853	4	41395315	T	A	nonsynonymous_SNV	Kif24	exon11	c.A1959T	p.K653N
	118791	118799	NA	4	88722309	T	C	UTR5	Klhl9	NA	c.-307A>G	NA
	105065	105080	NA	4	109982772	TTGGG	T	UTR3	Dmrta2	NA	c.*120_*123delTGGG	NA
	119160	118847	NA	4	118160162	C	T	nonsynonymous_SNV	Kdm4a	exon11	c.G1706A	p.R569H
	105075	118825	NA	4	133338995	C	T	splicing	Wdtc1	NA	NA	NA
	118765	118826	NA	4	141003992	T	C	synonymous_SNV	Atp13a2	exon21	c.T2337C	p.P779P
	105084	105087	118776	4	146195792	C	T	synonymous_SNV	Zfp600	exon5	c.C1029T	p.C343C
	118826	118838	NA	4	154281898	C	T	nonsynonymous_SNV	Arhgef16	exon10	c.G1411A	p.E471K
	118781	118787	NA	5	5508078	G	A	synonymous_SNV	Cldn12	exon4	c.C348T	p.S116S
	118771	118787	NA	5	27851909	C	T	UTR3	Htr5a	NA	c.*823C>T	NA
	105086	118785	NA	5	36486732	T	C	UTR3	Ccdc96	NA	c.*326T>C	NA
	118868	118851	NA	5	37336642	C	T	nonsynonymous_SNV	Evc	exon1	c.G152A	p.R51Q
	105085	118761	NA	5	53200293	T	C	nonsynonymous_SNV	Sel1l3	exon2	c.A356G	p.E119G
	105082	118812	118826	5	90366149	GGCC	G	UTR5	Ankrd17	NA	c.-103_-105delGGC	NA
	105082	118848	NA	5	93043898	A	G	nonsynonymous_SNV	Sowahb	exon1	c.T961C	p.S321P
	119158	118798	FCH3N5HBBXX	5	97087608	G	A	synonymous_SNV	Bmp2k	exon16	c.G2889A	p.Q963Q
	119157	118831	NA	5	107830346	G	A	UTR5	Ube2d2b	NA	c.-139G>A	NA
	118808	118813	118774	5	111387757	TTCC	T	UTR3	Pitpnb	NA	c.*1293_*1295delTCC	NA
	105069	118765	118772	5	111387787	TTCC	T	UTR3	Pitpnb	NA	c.*1323_*1325delTCC	NA
	105066	118819	NA	5	121853037	A	G	nonsynonymous_SNV	Fam109a	exon4	c.A461G	p.N154S
	118815	118825	NA	5	123961301	C	T	nonsynonymous_SNV	Ccdc62	exon11	c.C2015T	p.T672M
	105070	105071	118804	5	135377864	C	T	UTR3	Pom121	NA	c.*213G>A	NA
	105070	105071	118804	5	135377865	A	G	UTR3	Pom121	NA	c.*212T>C	NA
	118855	118829	NA	5	138141436	C	CTTTCT	UTR3	Zfp113	NA	c.*3230_*3231insAGAAA	NA
	118855	118845	NA	5	149624997	T	C	nonsynonymous_SNV	Hsph1	exon11	c.A1559G	p.Q520R
	105066	118765	118832	6	24664944	AGCG	A	UTR5	Wasl	NA	c.-302_-304delCGC	NA
	118820	118830	118831	6	24800820	G	A	UTR3	Spam1	NA	c.*18G>A	NA
	105074	118762	119157	6	30129559	AT	A	UTR3	Nrf1	NA	c.*168delT	NA
	119158	118836	NA	6	78428475	G	GA	UTR3	Reg1	NA	c.*9_*10insA	NA
	105084	118771	NA	6	82738394	A	G	synonymous_SNV	Hk2	exon9	c.T1158C	p.C386C
	105072	118765	NA	6	91950692	C	T	UTR3	4930590J08Rik	NA	c.*52C>T	NA
	118790	105065	NA	6	116634875	GAAC	G	UTR3	Rassf4	NA	c.*3362_*3360delGTT	NA
	118805	118807	NA	6	124845055	G	A	synonymous_SNV	Leprel2	exon13	c.C1854T	p.G618G
	118790	105072	NA	6	125339139	A	G	nonsynonymous_SNV	Scnn1a	exon7	c.A1360G	p.I454V
	105088	118812	NA	6	136708398	G	A	synonymous_SNV	Gucy2c	exon23	c.C2616T	p.D872D
	105068	118804	NA	7	5059580	C	T	nonsynonymous_SNV	Ccdc106	exon4	c.C398T	p.S133L
	118875	118836	NA	7	16945553	G	A	nonsynonymous_SNV	Pnmal2	exon1	c.G461A	p.G154D
	105083	FCH3N5HBBXX	NA	7	22691836	G	C	nonsynonymous_SNV	Gm8693	exon1	c.C482G	p.T161S
	118764	118829	NA	7	25439439	C	T	ncRNA_exonic	4732471J01Rik	NA	NA	NA
	118845	118847	NA	7	27529549	A	T	nonsynonymous_SNV	Hipk4	exon3	c.A1423T	p.I475F
	118799	118761	NA	7	29705126	A	T	nonsynonymous_SNV	Catsperg2	exon20	c.T2408A	p.L803H
	118787	FCH3N5HBBXX	NA	7	30447942	C	T	UTR3	Kirrel2	NA	c.*177G>A	NA
	118851	118775	118785	7	34133101	CCCG	C	UTR5	Wtip	NA	c.-43_-45delCGG	NA
	118858	118845	NA	7	46245375	G	A	synonymous_SNV	Otog	exon4	c.G285A	p.P95P
	105074	FCH3N5HBBXX	NA	7	47112788	T	C	UTR5	Ptpn5	NA	c.-43A>G	NA
	118791	118825	NA	7	102268218	T	C	UTR5	Stim1	NA	c.-197T>C	NA
	105076	105079	118780	7	114043054	G	GTA	UTR3	Spon1	NA	c.*3090_*3091insTA	NA
	118806	118829	NA	7	128252809	G	A	synonymous_SNV	Tgfb1i1	exon9	c.G945A	p.P315P
	105073	118847	NA	8	13396751	C	T	nonsynonymous_SNV	Atp4b	exon1	c.G3A	p.M1I
	118803	119157	NA	8	24950714	AC	A	UTR3	Adam9	NA	c.*202delG	NA
	118853	118765	NA	8	70072934	C	T	UTR5	Tm6sf2	NA	c.-61C>T	NA
	105072	105078	118779	8	70596077	ATGTGTT	A	nonframeshift_deletion	Isyna1	exon7	c.888_893del	p.296_298del
	105068	118821	118824	8	70783517	C	T	nonsynonymous_SNV	Mast3	exon19	c.G2218A	p.G740S
	118791	118800	NA	8	119446196	T	G	UTR3	Osgin1	NA	c.*291T>G	NA
	118858	118868	118872	9	22208225	A	AAAACC	ncRNA_exonic	1810064F22Rik	NA	NA	NA
	118847	118852	NA	9	27323340	C	T	synonymous_SNV	Igsf9b	exon11	c.C1500T	p.S500S
	118769	118833	NA	9	39258290	A	G	synonymous_SNV	Olfr945	exon1	c.T390C	p.C130C
	118858	118830	NA	9	54734546	C	A	UTR5	Wdr61	NA	c.-3148G>T	NA
	105075	119157	NA	9	54764815	T	A	UTR5	Crabp1	NA	c.-87T>A	NA
	105075	118832	NA	9	87221292	T	C	nonsynonymous_SNV	4922501C03Rik	exon15	c.A1822G	p.K608E
	118813	118814	118816	9	106880189	C	CG	UTR3	Vprbp	NA	c.*205_*206insG	NA
	118813	118814	118816	9	106880191	CA	C	UTR3	Vprbp	NA	c.*208delA	NA
	118792	118831	NA	9	108489283	C	A	synonymous_SNV	Lamb2	exon29	c.C4693A	p.R1565R
	118846	118872	NA	9	108961099	G	A	splicing	Col7a1	NA	exon21	NA
	118858	118848	118851	10	34152583	ATCT	A	nonframeshift_deletion	Dse	exon6	c.2507_2509del	p.836_837del
	105087	118855	NA	10	40251193	C	T	synonymous_SNV	Gtf3c6	exon5	c.G348A	p.T116T
	118821	118779	NA	10	76436466	G	A	synonymous_SNV	Pcnt	exon4	c.C555T	p.R185R
	118851	118852	NA	10	78612011	G	T	nonsynonymous_SNV	Olfr1357	exon2	c.C629A	p.P210Q
	118847	118775	NA	10	80786000	C	T	synonymous_SNV	Dot1l	exon20	c.C2136T	p.N712N
	118792	118793	118802	10	81400280	C	T	UTR3	Nfic	NA	c.*818G>A	NA
	118801	118824	NA	10	84725951	GAGC	G	UTR3	Polr3b	NA	c.*172_*174delAGC	NA
	118792	118803	NA	10	89806205	G	A	synonymous_SNV	Uhrf1bp1l	exon14	c.G3237A	p.T1079T
	105066	105088	118803	10	93527671	G	A	synonymous_SNV	Amdhd1	exon6	c.C864T	p.S288S
	105087	118821	NA	10	111473269	CCCG	C	UTR5	Nap1l1	NA	c.-8030_-8028del-	NA
	105088	118786	NA	10	128670959	T	C	nonsynonymous_SNV	Suox	exon4	c.A1199G	p.D400G
	118803	118808	NA	10	129754805	TA	T	frameshift_deletion	Olfr807	exon1	c.643delT	p.Y215fs
	118803	118808	NA	10	129754808	G	T	nonsynonymous_SNV	Olfr807	exon1	c.C641A	p.S214Y
	118872	119157	118779	11	4094482	C	A	synonymous_SNV	Mtfp1	exon2	c.G102T	p.S34S
	118847	118852	NA	11	50853988	A	G	nonsynonymous_SNV	Grm6	exon4	c.A727G	p.I243V
	118796	118805	NA	11	59780560	A	G	UTR3	Mprip	NA	c.*4973A>G	NA
	118793	119159	NA	11	77719484	A	T	nonsynonymous_SNV	Cryba1	exon5	c.T404A	p.I135N
	105080	118779	NA	11	78034535	C	T	nonsynonymous_SNV	Dhrs13	exon4	c.C631T	p.L211F
	118796	118855	NA	11	82942399	A	G	ncRNA_exonic	Slfn5os	NA	NA	NA
	118824	118829	NA	11	83188993	C	T	nonsynonymous_SNV	Slfn4	exon8	c.C1508T	p.T503M
	118792	119160	NA	11	97700261	T	C	UTR5	Pcgf2	NA	c.-6734A>G	NA
	118790	118832	NA	11	102403687	A	T	nonsynonymous_SNV	Slc25a39	exon11	c.T910A	p.W304R
	118813	118820	NA	11	119144127	TG	T	UTR3	Tbc1d16	NA	c.*3440delC	NA
	105073	118762	NA	12	57364197	G	A	nonsynonymous_SNV	Mipol1	exon8	c.G773A	p.R258H
	105084	118818	NA	12	84943390	C	A	UTR5	Arel1	NA	c.-43G>T	NA
	105071	105088	NA	12	87773716	T	C	synonymous_SNV	Gm21319	exon2	c.A72G	p.R24R
	105075	105077	118771	13	21722322	A	G	synonymous_SNV	Hist1h2bm	exon1	c.A225G	p.A75A
	105077	118771	NA	13	21722331	T	G	synonymous_SNV	Hist1h2bm	exon1	c.T234G	p.A78A
	105070	118776	NA	13	25209451	TAAAAC	T	UTR3	Dcdc2a	NA	c.*3934_*3938delAAAAC	NA
	105071	118805	118808	13	30382122	C	CCCCCCCG	UTR3	Agtr1a	NA	c.*89_*90insCCCCCCG	NA
	118799	118803	NA	13	48967821	A	G	nonsynonymous_SNV	Fam120a	exon1	c.T8C	p.V3A
	105075	118821	NA	13	67365318	A	T	UTR3	Zfp456	NA	c.*891T>A	NA
	105080	118777	118779	13	72630732	A	C	synonymous_SNV	Irx2	exon2	c.A414C	p.R138R
	118847	118775	NA	13	74050127	G	T	nonsynonymous_SNV	Cep72	exon7	c.C1133A	p.A378D
	105087	118841	NA	13	100223394	T	C	nonsynonymous_SNV	Naip5	exon10	c.A1333G	p.I445V
	105087	118841	NA	13	100223424	T	C	nonsynonymous_SNV	Naip5	exon10	c.A1303G	p.S435G
	105087	118841	NA	13	100223443	A	G	synonymous_SNV	Naip5	exon10	c.T1284C	p.L428L
	105076	118825	NA	14	8225665	G	T	UTR3	Acox2	NA	c.*101C>A	NA
	118778	118784	NA	14	18204378	G	T	UTR3	Nr1d2	NA	c.*2307C>A	NA
	105075	105083	118766	14	27403249	TCAAA	T	UTR3	Arhgef3	NA	c.*1271_*1274delCAAA	NA
	118799	118764	119157	14	50425002	CCAT	C	nonframeshift_deletion	Olfr739	exon1	c.483_485del	p.161_162del
	118790	118794	118766	14	55519400	C	A	UTR3	Nrl	NA	c.*1155G>T	NA
	118868	118825	NA	14	117978631	T	A	UTR3	Gpc6	NA	c.*3545T>A	NA
	118810	118762	118779	15	8444175	A	AAG	UTR5	Nipbl	NA	c.-70153_-70152insCT	NA
	105085	118780	NA	15	76173066	C	T	nonsynonymous_SNV	Plec	exon33	c.G13180A	p.V4394M
	105070	118800	NA	15	76304239	G	A	stopgain	Oplah	exon10	c.C1270T	p.R424X
	118805	118804	118820	15	92341925	G	A	UTR3	Cntn1	NA	c.*2336G>A	NA
	118845	118848	NA	16	32142967	A	T	UTR3	Nrros	NA	c.*65T>A	NA
	118818	118784	NA	17	19811890	A	T	nonsynonymous_SNV	Vmn2r103	exon6	c.A1925T	p.Q642L
	105071	118771	NA	17	21733940	C	T	UTR5	Zfp229	NA	c.-5543C>T	NA
	118851	FCH3N5HBBXX	NA	17	23359573	G	A	synonymous_SNV	Vmn2r115	exon6	c.G2019A	p.T673T
	118851	FCH3N5HBBXX	NA	17	23359602	T	C	nonsynonymous_SNV	Vmn2r115	exon6	c.T2048C	p.I683T
	119158	118791	119160	17	35172151	G	A	nonsynonymous_SNV	Aif1	exon5	c.C131T	p.P44L
	105080	118764	NA	17	46752154	C	A	UTR5	Cnpy3	NA	c.-31G>T	NA
	105077	119157	NA	17	74395668	G	A	nonsynonymous_SNV	Slc30a6	exon1	c.G3A	p.M1I
	118791	118815	118830	18	15063301	TTCC	T	nonframeshift_deletion	Kctd1	exon1	c.261_263del	p.87_88del
	105072	118769	NA	18	45685164	A	G	ncRNA_exonic	A330093E20Rik	NA	NA	NA
	118846	118833	NA	18	67289316	C	T	UTR5	Impa2	NA	c.-89C>T	NA
	118819	118766	NA	18	84012957	C	A	UTR3	Tshz1	NA	c.*70G>T	NA
	105070	118807	NA	19	32820156	T	TA	UTR3	Pten	NA	c.*128_*129insA	NA
	118846	118847	NA	19	44550268	T	C	UTR3	Ndufb8	NA	c.*52A>G	NA
	105072	105078	118762	19	55279482	GCCTGTTACA	G	nonframeshift_deletion	Acsl5	exon6	c.452_460del	p.151_154del
	119157	118829	NA	X	73353972	C	A	stopgain	Zfp275	exon6	c.C1089A	p.Y363X
	118794	118816	NA	X	73458848	A	G	nonsynonymous_SNV	Haus7	exon1	c.T92C	p.F31S
	118805	118806	NA	X	139236314	C	T	nonsynonymous_SNV	Mum1l1	exon7	c.C1600T	p.R534W
	119158	118791	NA	X	143861625	A	AG	UTR3	Dcx	NA	c.*1925_*1926insC	NA
