# Supplementary material for: Whole exome sequencing of ENU-induced thrombosis modifier mutations in the mouse
Source: PLoS Genet. 2018 Sep 6;14(9):e1007658. doi: 10.1371/journal.pgen.1007658 (PMC6143275; doi:10.1371/journal.pgen.1007658)
Supplement: S8 Table — (XLSX) [file pgen.1007658.s015.xlsx]

## Sheet: S8_Table
Parental genotypes
F5	Tfpi	Plcb4
L/L	+/+	+/ins1
L/+	+/-	+/+
Offspring genotypes
F5	Tfpi	Plcb4	Count	%	p-value*
L/+	+/+	+/+	71	0.420118
L/+	+/+	+/ins1
L/+	+/-	+/+	43	0.254438
L/+	+/-	+/ins1
L/L	+/+	+/+	44	0.260355
L/L	+/+	+/ins1
L/L	+/-	+/+	1	0.00591716
L/L	+/-	+/ins1	10	0.0591716	0.0104
			169	1
*Fisher's Exact test
