# Supplementary material for: Whole exome sequencing of ENU-induced thrombosis modifier mutations in the mouse
Source: PLoS Genet. 2018 Sep 6;14(9):e1007658. doi: 10.1371/journal.pgen.1007658 (PMC6143275; doi:10.1371/journal.pgen.1007658)
Supplement: S9 Table — (XLSX) [file pgen.1007658.s016.xlsx]

## Sheet: S9_Table
Primer Name	Primer sequence (5'->3')	Experiment
4931408C20Rik_OF	aaggcaaatcataggctgct	Pedigree 1
4931409C20Rik_OR	attgtggggatcaagcagag	Pedigree 1
4931410C20Rik_IF	ttcacacctgtccttctaggg	Pedigree 1
4931411C20Rik_IR	tatggaaagccaggaagtgg	Pedigree 1
Pfdn2_OF	gcctttgtaacttgccatcc	Pedigree 1
Pfdn2_OR	ttctgactcagggatccaca	Pedigree 1
Pfdn2_IF	gctggctttaatcgccttc	Pedigree 1
Pfdn2_IR	cacagccaacaactcctcac	Pedigree 1
Sec16a_OF	aagaggctgctgagaagctg	Pedigree 1
Sec16a_OR	ccctcccaaggtaggagaag	Pedigree 1
Sec16a_IF	attgccagcagggctactaa	Pedigree 1
Sec16a_IR	agtgcaggcaagttctggtt	Pedigree 1
Pld1_OF	ccccacacagttcaaggtct	Pedigree 1
Pld1_OR	ggtacgctccccatacaaaa	Pedigree 1
Pld1_IF	agtgaggagcctgctgagtc	Pedigree 1
Pld1_IR	ttcaaagctgatcccaggtc	Pedigree 1
Kprp_OF	ggccacagttggtgtaggaa	Pedigree 1
Kprp_OR	gaccatgtgtgaccagcaac	Pedigree 1
Kprp_IF	attgaggagtgcagctaccg	Pedigree 1
Kprp_IR	ggaagctccatgtgagatga	Pedigree 1
Ndst4_OF	gcagttggagaattggctct	Pedigree 1
Ndst4_OR	ttaaaaatgctgcccaatga	Pedigree 1
Ndst4_IF	tcatgcacacacactgtgaaa	Pedigree 1
Ndst4_IR	ccgtgatgatggttcctctt	Pedigree 1
Gstcd_OF	tcttgagggctcagcttcat	Pedigree 1
Gstcd_OR	caggaaccgggtgtaaaaga	Pedigree 1
Gstcd_IF	gcaaacagcaattctggaca	Pedigree 1
Gstcd_IR	catgcagagtggggaaagtt	Pedigree 1
Mmel1_OF	tctgaaaaaccgtcctcacc	Pedigree 1
Mmel1_OR	ccgagtgccagccatattag	Pedigree 1
Mmel1_IF	atgttcccttctgtgctgga	Pedigree 1
Mmel1_IR	gggtctcaccttcagaccaa	Pedigree 1
Kcnh2_OF	atgccgagaatgaggaaaga	Pedigree 1
Kcnh2_OR	gcagatgtgctgcctgagta	Pedigree 1
Kcnh2_IF	aatgcctcttccagctcctt	Pedigree 1
Kcnh2_IR	cctgctgctggtcatctaca	Pedigree 1
Tmcc1_OF	agcttgagcttcgcgttaaa	Pedigree 1
Tmcc1_OR	gtcgtctccaaacccagaga	Pedigree 1
Tmcc1_IF	actgctttgctgactgacga	Pedigree 1
Tmcc1_IR	ggaaaggctttaggggtgat	Pedigree 1
D6Wsu163e_OF	ctaccctcgacagctctgaa	Pedigree 1
D6Wsu163e_OR	cggaagtgcaacgaaataca	Pedigree 1
D6Wsu163e_IF	tgaatccctcaggaaagacaa	Pedigree 1
D6Wsu163e_IR	caccatcattccctgatagga	Pedigree 1
Tas2r131_OF	aatttgccagtgaccttcca	Pedigree 1
Tas2r131_OR	acatttcccatccccttttc	Pedigree 1
Tas2r131_IF	ttaattggcctgctcattgg	Pedigree 1
Tas2r131_IR	ggagattgagaggtgtgcttg	Pedigree 1
Zfp939_OF	gttcacagtgcaggaaagca	Pedigree 1
Zfp939_OR	ggtatgcgtgagggagaaaa	Pedigree 1
Zfp939_IF	agcaagtctgggcttactgc	Pedigree 1
Zfp939_IR	cagggattctcccttgtttg	Pedigree 1
Vps33b_OF	gtcggaaaccagagattgga	Pedigree 1
Vps33b_OR	gcagcggtcctgagtaaatc	Pedigree 1
Vps33b_IF	ctggtgaagttggggtccta	Pedigree 1
Vps33b_IR	agcaccttcaggctcttgtc	Pedigree 1
Vmn2r78_OF	tcactcattcactcactcatgttt	Pedigree 1
Vmn2r78_OR	caattgaaaatgaaaactgtcaaa	Pedigree 1
Vmn2r78_IF	gagatcgttcggtggcttt	Pedigree 1
Vmn2r78_IR	aagtttgaaacatgcaaccat	Pedigree 1
Sobp_OF	gaatcgttcacatggggaat	Pedigree 1
Sobp_OR	tctgacactgccaactgctc	Pedigree 1
Sobp_IF	ggcactatcactgggtacgg	Pedigree 1
Sobp_IR	catcttcatggagcagcaaa	Pedigree 1
Vmn2r81_OF	cccccaaagacacagctcta	Pedigree 1
Vmn2r81_OR	ctgccaggggaataacagag	Pedigree 1
Vmn2r81_IF	tctgggggaaaccctacttc	Pedigree 1
Vmn2r81_IR	gccactgcatacacagcatt	Pedigree 1
Adamts2_OF	tcagagtctccgaggtctcc	Pedigree 1
Adamts2_OR	aaatcgtccccctttctctg	Pedigree 1
Adamts2_IF	gtgtcccacgtggtgtcttt	Pedigree 1
Adamts2_IR	ccctaagcactgtggaggag	Pedigree 1
Ube2o_OF	gcagcagaaggctccaatta	Pedigree 1
Ube2o_OR	cattaatccgtgtggtgcag	Pedigree 1
Ube2o_IF	gggcagctacttgtcctctg	Pedigree 1
Ube2o_IR	gaattgagtcctggctggaa	Pedigree 1
Mfsd2b_OF	ccaggttaccagggaggagt	Pedigree 1
Mfsd2b_OR	ctctcctgctgtcctgttcc	Pedigree 1
Mfsd2b_IF	cggaggctctgaccttctct	Pedigree 1
Mfsd2b_IR	agggccaccagttacttcct	Pedigree 1
Lrrc9_OF	tcatgggagcattagatgga	Pedigree 1
Lrrc9_OR	tggtagtttctggggatgga	Pedigree 1
Lrrc9_IF	tggggaacaagccttcttag	Pedigree 1
Lrrc9_IR	atgagtgctgaggggctaga	Pedigree 1
Fos_OF	ggatttgactggaggtctgc	Pedigree 1
Fos_OR	ctggaagaggtgaggactgg	Pedigree 1
Fos_IF	gaaggcagaaccctttgatg	Pedigree 1
Fos_IR	cacagcctggtgtgtttcac	Pedigree 1
Vmn1r214_OF	tcaaccagttaccaaacacctg	Pedigree 1
Vmn1r214_OR	ggaagaatggaaggatgtgc	Pedigree 1
Vmn1r214_IF	ctcatctgcaacatgcgtct	Pedigree 1
Vmn1r214_IR	cctcctccatccagatgct	Pedigree 1
Cadps_OF	gcaattcgaaggcacaagag	Pedigree 1
Cadps_OR	ggacagagcctcaagtcaca	Pedigree 1
Cadps_IF	aggggtttgtgtgatctgga	Pedigree 1
Cadps_IR	aagagtcccaggttccatcc	Pedigree 1
Akap11_OF	ccaaacttttccccacaaga	Pedigree 1
Akap11_OR	ttgagctgcctgaaattcct	Pedigree 1
Akap11_IF	cgtatgatttcttccccttttaat	Pedigree 1
Akap11_IR	tggagacttacttgctcatgga	Pedigree 1
E430025E21Rik_OF	ggctcataaccaccgagtgt	Pedigree 1
E430025E21Rik_OR	cagtgctattcccctgcaat	Pedigree 1
E430025E21Rik_IF	caaaagctggggttcaagac	Pedigree 1
E430025E21Rik_IR	tgctctgggctcctaaccta	Pedigree 1
Mb21d2_OF	aaacagcaaaatcaggcagaa	Pedigree 1
Mb21d2_OR	gactccctgccagctacttg	Pedigree 1
Mb21d2_IF	ccaagtccaatgttagctgga	Pedigree 1
Mb21d2_IR	tttcatccctcagtgcaaca	Pedigree 1
Itgb5_OF	ggtaggggctgtaaggatgg	Pedigree 1
Itgb5_OR	ggattccccagtaaggcaat	Pedigree 1
Itgb5_IF	cctgagttgaattctctgcactt	Pedigree 1
Itgb5_IR	cacacccaacacaagctcaa	Pedigree 1
Nr1i2_OF	cagcagaagaagaggccttg	Pedigree 1
Nr1i2_OR	aatgccgtggtcacattttt	Pedigree 1
Nr1i2_IF	agttaggaggggaggctttg	Pedigree 1
Nr1i2_IR	cccgaatgagagtcttgctc	Pedigree 1
Cd47_OF	gaaaggcacagctcttgtcc	Pedigree 1
Cd47_OR	gggaagctatgtggctatgg	Pedigree 1
Cd47_IF	gaggttaggtttgggtgctg	Pedigree 1
Cd47_IR	gtgtgactcacccatgatgc	Pedigree 1
Ptk7_OF	gtgcatcctgtcgtgagaga	Pedigree 1
Ptk7_OR	gcttgtttggggtagagacg	Pedigree 1
Ptk7_IF	ctagcatccgaggaaaggtg	Pedigree 1
Ptk7_IR	cgagatgatgctggcaacta	Pedigree 1
Ttc39d_OF	cgccatcaaccttattcacc	Pedigree 1
Ttc39d_OR	tgttaaaacgtgcacggaaa	Pedigree 1
Ttc39d_IF	agttcataccacgccctgat	Pedigree 1
Ttc39d_IR	tggcagcagtagaagccttt	Pedigree 1
Suv420h1_OF	gtctgcatccccattgtctt	Pedigree 1
Suv420h1_OR	tttccagattctgcctgctt	Pedigree 1
Suv420h1_IF	gtcagctgcctacgttctcc	Pedigree 1
Suv420h1_IR	ctcttgcctcacagaaaattg	Pedigree 1
Sgol2_OF	tcggttgttctcctgaaacc	Pedigree 6
Sgol2_OR	tgtccaaacacatgaaaagagg	Pedigree 6
Sgol2_IF	cggtggagataacacccaac	Pedigree 6
Sgol2_IR	tgtttcaactgaaaacacacca	Pedigree 6
Dnajb2_OF	ttggaacctttgcgtgtgta	Pedigree 6
Dnajb2_OR	gtggagggacagagtttgga	Pedigree 6
Dnajb2_IF	ctcttgcaggtgtcccagat	Pedigree 6
Dnajb2_IR	gggccacactattctgcact	Pedigree 6
Sptan1_OF	ctttgagagggaccttgcag	Pedigree 6
Sptan1_OR	tcccctgcctttaacttgtg	Pedigree 6
Sptan1_IF	aagctgaggcctgaactctg	Pedigree 6
Sptan1_IR	ttcagtgctatgcctgctgt	Pedigree 6
Pkn3_OF	cccactttctgtcagtgcaa	Pedigree 6
Pkn3_OR	aggactccaggaactgctca	Pedigree 6
Pkn3_IF	tgggtgtaccctgcctctac	Pedigree 6
Pkn3_IR	ctggtgaactctccctcgaa	Pedigree 6
N28178_OF	caggctccagacacatttga	Pedigree 6
N28178_OR	aaggagtttgaaggcatgga	Pedigree 6
N28178_IF	tttagcagagccgaccctaa	Pedigree 6
N28178_IR	tcttggggcctctcactatg	Pedigree 6
Ccdc17_OF	agcattacctccagcccttt	Pedigree 6
Ccdc17_OR	agcctacaggctgaccagaa	Pedigree 6
Ccdc17_IF	gcctgtgcccaggttagtag	Pedigree 6
Ccdc17_IR	gggttgatctctgccaatgt	Pedigree 6
Gm13083_OF	aggaggttctgcaaccttga	Pedigree 6
Gm13083_OR	acctgccttccatttgtcag	Pedigree 6
Gm13083_IF	accagctcaaacacctggat	Pedigree 6
Gm13083_IR	gcctagcaatgacctcacct	Pedigree 6
D630045J12Rik_OF	gagagtcagagggggagctt	Pedigree 6
D630045J12Rik_OR	aggtggatgtgagtggcatt	Pedigree 6
D630045J12Rik_IF	cagccatggtggaaaaagtt	Pedigree 6
D630045J12Rik_IR	tctccacaccaagctcactg	Pedigree 6
Fam13a_OF	tggtgtgtctaatcgctgct	Pedigree 6
Fam13a_OR	tttactggccctcaagttgc	Pedigree 6
Fam13a_IF	ggattgcctgctttgtgagt	Pedigree 6
Fam13a_IR	ggaacctccagaaaagaacca	Pedigree 6
Antxr1_OF	ctgactgggcttggcttact	Pedigree 6
Antxr1_OR	ccgcagatatttgtgcaaga	Pedigree 6
Antxr1_IF	tggaggatagagttggcaca	Pedigree 6
Antxr1_IR	ggttggctccttactgctga	Pedigree 6
Fancd2_OF	aggcactagaggtgttgatgg	Pedigree 6
Fancd2_OR	gaactgtagctccagcctcct	Pedigree 6
Fancd2_IF	tctcttcagattcgccagga	Pedigree 6
Fancd2_IR	ccaattttgtgacagctttgc	Pedigree 6
Mug1_OF	tggtgtgtctaatcgctgct	Pedigree 6
Mug1_OR	tttactggccctcaagttgc	Pedigree 6
Mug1_IF	ggattgcctgctttgtgagt	Pedigree 6
Mug1_IR	ggaacctccagaaaagaacca	Pedigree 6
Leng9_OF	ggaagcggaagtagcgtatg	Pedigree 6
Leng9_OR	aagacgtgactccctggatg	Pedigree 6
Leng9_IF	gaatggctcttcctgcactc	Pedigree 6
Leng9_IR	ggttcccagtggcttacaaa	Pedigree 6
Ryr1_OF	aaaaggccagatcccagact	Pedigree 6
Ryr1_OR	aaacccttgcttggtcctct	Pedigree 6
Ryr1_IF	aaatgttcacagggctccac	Pedigree 6
Ryr1_IR	gccaaggcctttctatttcc	Pedigree 6
Hs3st4_OF	gagcgcttcacgactcct	Pedigree 6
Hs3st4_OR	tcctccgcttgttctcaact	Pedigree 6
Hs3st4_IF	acccctgattatggggagaa	Pedigree 6
Hs3st4_IR	ccctgtattggcctggatt	Pedigree 6
Lonp2_OF	cagtgtgattaaagtgctctgga	Pedigree 6
Lonp2_OR	aaagggggaaaaagaaagga	Pedigree 6
Lonp2_IF	agtcaacctggagtggcaat	Pedigree 6
Lonp2_IR	tgagtgaggtctggacggta	Pedigree 6
Kars_OF	cccaaccatgtctcactcct	Pedigree 6
Kars_OR	ccatcgtccaagaatccact	Pedigree 6
Kars_IF	caactgcctgtctgttacgc	Pedigree 6
Kars_IR	attgttgtgatccgtgttgc	Pedigree 6
BC021891_OF	cgtttcagtggtggtgtttg	Pedigree 6
BC021891_OR	gagccaggatctggagtgag	Pedigree 6
BC021891_IF	tgcaaagacagccagagaga	Pedigree 6
BC021891_IR	gagcattccccaaagatgac	Pedigree 6
Htr1b_OF	gaaaccagcaggcatcctta	Pedigree 6
Htr1b_OR	gctgtcgtcggatatcacct	Pedigree 6
Htr1b_IF	tgatccctagggtcttggtg	Pedigree 6
Htr1b_IR	ctggtgtgggtcttctccat	Pedigree 6
Nhsl1_OF	aagcgctttttgaagcagtc	Pedigree 6
Nhsl1_OR	ctcaaggtccctggaaatga	Pedigree 6
Nhsl1_IF	ccatgtgacctggctaacct	Pedigree 6
Nhsl1_IR	tccactgcacagagcgtaac	Pedigree 6
Fzr1_OF	agccctggcttaccttttgt	Pedigree 6
Fzr1_OR	agggcatagcctcatgtgat	Pedigree 6
Fzr1_IF	gcttgctgctgagggaatac	Pedigree 6
Fzr1_IR	gacaatggcaaaggtgagg	Pedigree 6
Supt6_OF	gctggtatcccaggaggaac	Pedigree 6
Supt6_OR	gctccccggtgttcataaat	Pedigree 6
Supt6_IF	gaaggtgggcttctccttct	Pedigree 6
Supt6_IR	ctttgcagtggggtgagatt	Pedigree 6
Ddx46_OF	aaactggcctttgtcctcct	Pedigree 6
Ddx46_OR	gcacttcttttcccgtgttc	Pedigree 6
Ddx46_IF	ttcccacaagacaagtgcag	Pedigree 6
Ddx46_IR	gggccaataaagaggaggag	Pedigree 6
Agtpbp1_OF	aggtgactgacttggctgct	Pedigree 6
Agtpbp1_OR	ggtgaacgtgtgtttgttgc	Pedigree 6
Agtpbp1_IF	cctcctaaagggccaaaaac	Pedigree 6
Agtpbp1_IR	cggtctgtgtgagcaacatt	Pedigree 6
Gsdmc2_OF	ttggaaggggtggattaaaa	Pedigree 6
Gsdmc2_OR	cacacaccggcagatgatac	Pedigree 6
Gsdmc2_IF	attcccactggcctaaaaca	Pedigree 6
Gsdmc2_IR	tcaggccttgctcattaggt	Pedigree 6
Pcdhgb4_OF	tcagcctttacaccgcttct	Pedigree 6
Pcdhgb4_OR	ttgtccctggttttgaggac	Pedigree 6
Pcdhgb4_IF	atatccacaccacgcagctt	Pedigree 6
Pcdhgb4_IR	aatgtcctccagctccacac	Pedigree 6
Prex2_OF	gctgatgaggaaatggaagg	Pedigree 13
Prex2_OR	ccctatgcaccttccaaaaa	Pedigree 13
Prex2_IF	ctgggcagtgattagcacaa	Pedigree 13
Prex2_IR	tgggacaatactggggacac	Pedigree 13
Pla2g4a_OF	tcagggaagctgagaaggaa	Pedigree 13
Pla2g4a_OR	agaggaacgtgacccatctg	Pedigree 13
Pla2g4a_IF	taaggcaccatgttttgcat	Pedigree 13
Pla2g4a_IR	gtggctgactagggaatgga	Pedigree 13
Abca2_OF	atgtgcctggagtccttcac	Pedigree 13
Abca2_OR	aatcttccgcaccataggag	Pedigree 13
Abca2_IF	aacatgtccctgccacctac	Pedigree 13
Abca2_IR	ccaaaggatgctgggataga	Pedigree 13
Igsf10_OF	ctgcgaggcagtttctatcc	Pedigree 13
Igsf10_OR	gcgctgcctctaatccacta	Pedigree 13
Igsf10_IF	agtgcccctgactgaagaaa	Pedigree 13
Igsf10_IR	ttcctggatactcgcaaacc	Pedigree 13
Cpa1_OF	tgagcatcagaactgggtca	Pedigree 13
Cpa1_OR	gacctacttgccccttcctc	Pedigree 13
Cpa1_IF	accatttccctgcctctttt	Pedigree 13
Cpa1_IR	acttgtggggctcaaaggta	Pedigree 13
Mitf_OF	acctgaaagccccgaataac	Pedigree 13
Mitf_OR	gctttccctttccactttcc	Pedigree 13
Mitf_IF	agctcagaggcaccaggtaa	Pedigree 13
Mitf_IR	gtgatgggagttacggaagc	Pedigree 13
Chd4_OF	ctgtggttgagagcatggtg	Pedigree 13
Chd4_OR	cttacggctccgactactgc	Pedigree 13
Chd4_IF	gcaaaggtgcagtggaattt	Pedigree 13
Chd4_IR	aatcgtcgtcctcactctgg	Pedigree 13
Setd1a_OF	cgagagaaggaagctggaga	Pedigree 13
Setd1a_OR	cctctaggacctggggagag	Pedigree 13
Setd1a_IF	caaggcaaacaccgaaaatc	Pedigree 13
Setd1a_IR	gggcattggctaacacaact	Pedigree 13
1700029H14Rik_OF	taagaaaagccccaagcaaa	Pedigree 13
1700029H14Rik_OR	cctagagccagcatgacctc	Pedigree 13
1700029H14Rik_IF	agaaaggcagggtttccatt	Pedigree 13
1700029H14Rik_IR	gagatgcctttggtctgagg	Pedigree 13
Olfr904_OF	tcgctatgtggccatctgta	Pedigree 13
Olfr904_OR	agcatgcctctaaccacagg	Pedigree 13
Olfr904_IF	tgccatgtcccctaaattgt	Pedigree 13
Olfr904_IR	ggattcatcatgggaaccac	Pedigree 13
Nup43_OF	cacaggtttccaaagccaat	Pedigree 13
Nup43_OR	ggaccctctgatgctctcaa	Pedigree 13
Nup43_IF	gtcatgctccctcatggact	Pedigree 13
Nup43_IR	caaatgccactttctggtga	Pedigree 13
Kcnmb1_OF	gttaccagaggccagagcag	Pedigree 13
Kcnmb1_OR	tcagaggcatttgtgcagac	Pedigree 13
Kcnmb1_IF	gctccatgtaagttgcaaagc	Pedigree 13
Kcnmb1_IR	atgcctcgtctgtcctgact	Pedigree 13
2700049A03Rik_OF	tgagccatctctctagccctaa	Pedigree 13
2700049A03Rik_OR	gccttgctggaaaaagtgag	Pedigree 13
2700049A03Rik_IF	gtgtgtgtgtgtggtgctca	Pedigree 13
2700049A03Rik_IR	ctaagcagcctcctgcaatc	Pedigree 13
Tex21_OF	gctgttgctggtgtatgagg	Pedigree 13
Tex21_OR	ggttcccgtgttttgttttg	Pedigree 13
Tex21_IF	gacctcttgctctcgtcctg	Pedigree 13
Tex21_IR	cagagggctgaggagctcta	Pedigree 13
Ttll5_OF	gcatgaaatggtgaccaaaa	Pedigree 13
Ttll5_OR	gaacaaatctggcctcggta	Pedigree 13
Ttll5_IF	ggtggtggaagttcaggaag	Pedigree 13
Ttll5_IR	aactggctgagaaacggaga	Pedigree 13
Vrk1_OF	cagtgcgtccgcatactaaa	Pedigree 13
Vrk1_OR	acacacacacgtcggctaag	Pedigree 13
Vrk1_IF	agagggttcaagggcctaag	Pedigree 13
Vrk1_IR	accacacctgcctaaggtga	Pedigree 13
Vmn1r-ps103_OF	cacacgaacacacatgcaaa	Pedigree 13
Vmn1r-ps103_OR	ccagatgctctgggactgat	Pedigree 13
Vmn1r-ps103_IF	tcccacagaccacaggataa	Pedigree 13
Vmn1r-ps103_IR	ccactctccccaggtaaaca	Pedigree 13
Rreb1_OF	catcgagagctacgtgcttg	Pedigree 13
Rreb1_OR	attgcccaagaggggagtat	Pedigree 13
Rreb1_IF	agagggcagctgtgtcactt	Pedigree 13
Rreb1_IR	tgagtgtggggctctagctt	Pedigree 13
Phactr1_OF	cctaatgggcacaaagagga	Pedigree 13
Phactr1_OR	gcatcccgtgaaaatagcat	Pedigree 13
Phactr1_IF	ctcataggacacacccatgc	Pedigree 13
Phactr1_IR	aatgagcatcccaagtcctg	Pedigree 13
Gm3558_OF	ctcaagaagggctccaacac	Pedigree 13
Gm3558_OR	tcctgtggaatatggctggt	Pedigree 13
Gm3558_IF	ttgaaccaggctacctccac	Pedigree 13
Gm3558_IR	atgacctgcctctgtttggt	Pedigree 13
Pnp2_OF	ggctgcaagatggactcatt	Pedigree 13
Pnp2_OR	ctcccgagtcacaccaagtt	Pedigree 13
Pnp2_IF	cagcgagtgctctgcactaa	Pedigree 13
Pnp2_IR	caggtgaaggcagtgtcaaa	Pedigree 13
Gga1_OF	catcgaggaggtcaacaaca	Pedigree 13
Gga1_OR	ccaggcagggagtagagaca	Pedigree 13
Gga1_IF	caccccaacccactcataac	Pedigree 13
Gga1_IR	gatacactggggctgtgacc	Pedigree 13
Olfr175-ps1_OF	ggtactgcagagggttgcat	Pedigree 13
Olfr175-ps1_OR	cctgggaatttcaacgatgt	Pedigree 13
Olfr175-ps1_IF	agcagtctgcagtttcagca	Pedigree 13
Olfr175-ps1_IR	aggcagtgggtggtgtttac	Pedigree 13
Ganab_OF	tggggttttgattgggataa	Pedigree 13
Ganab_OR	cccatttcatttgcctgttt	Pedigree 13
Ganab_IF	cctgggcatgaacaaagaat	Pedigree 13
Ganab_IR	cttacaaacaaggccctgga	Pedigree 13
1700028P14Rik_OF	cctccagaactcttgctcca	Pedigree 13
1700028P14Rik_OR	tggtgtttctgcgacagtct	Pedigree 13
1700028P14Rik_IF	acagcatgctaagcactcca	Pedigree 13
1700028P14Rik_IR	tcagcattccttgaaaagagg	Pedigree 13
Plcb4_1_OF	TCTTGGGAAGGACCATGAAG	Pedigree 13
Plcb4_1_OR	TCATAATAGCAGCCCCAAGG	Pedigree 13
Plcb4_1_IF	TGAAAATGCCCCTGTCTTCT	Pedigree 13
Plcb4_1_IR	GCAGTGAAGCTGCCGATATT	Pedigree 13
Plcb4_2_OF	AGCCAGTCTTTCATGGCATT	Pedigree 13
Plcb4_2_OR	AGGTGAGGCATGCAAGCTAT	Pedigree 13
Plcb4_2_IF	GGAAAAATGAAACCTGCAGAA	Pedigree 13
Plcb4_2_IR	CAAAGCCAGGGGTACAGAAG	Pedigree 13
Fignl2_OF	CCGCCGGGTAGTTGTAGAG	Pedigree 13
Fignl2_OR	TGTCAGTGGGTCCCTAGAGC	Pedigree 13
Fignl2_IF	GTGTACAGCGGCTCAGTCAG	Pedigree 13
Fignl2_IR	TGCAGCTCTGTTGAAGATGC	Pedigree 13
Pyhin1_OF	ATGGCCCATTTCACAATCTC	Pedigree 13
Pyhin1_OR	TCAGAATGCCCCCAAAGATA	Pedigree 13
Pyhin1_IF	ATGGCATGGGTCTTTCACTC	Pedigree 13
Pyhin1_IR	CACCAAAATAGGCCATGTCA	Pedigree 13
Arl6ip5_OF	aaccacttccagccaatcac	Burden_top
Arl6ip5_OR	tcagcgttttcctcacctct	Burden_top
Arl6ip5_IF	tttaaccgcagaaccaatcc	Burden_top
Arl6ip5_IR	gaaaggggacctcagagagc	Burden_top
Itgb6_1_OF	ggaggtgatacctggtccaa	Burden_top
Itgb6_1_OR	cagccccctcattaccataa	Burden_top
Itgb6_1_IF	acattggcagtggaacacaa	Burden_top
Itgb6_1_IR	ggcacctgctttgagctact	Burden_top
Itgb6_2_OF	gtcgcagtcacattctgcac	Burden_top
Itgb6_2_OR	gcagcacatcataggttgga	Burden_top
Itgb6_2_IF	cacattgaaggatgcctggt	Burden_top
Itgb6_2_IR	cctccttccacagcaagagt	Burden_top
Itgb6_3_OF	agatccaatctcgaggcaga	Burden_top
Itgb6_3_OR	aaagggcagcttatcatcca	Burden_top
Itgb6_3_IF	tacctgcaagggttggtgat	Burden_top
Itgb6_3_IR	tcctcactgctgagggattt	Burden_top
Itgb6_4_OF	ggacaggcaaagcagaaaag	Burden_top
Itgb6_4_OR	caccaaatgctctccttggt	Burden_top
Itgb6_4_IF	gggaaggtggggagacttag	Burden_top
Itgb6_4_IR	ccggtgtttctattgtgctg	Burden_top
C6_1_OF	atggcaggctaggagagaca	Burden_top
C6_1_OR	tcattgaattgaacagcgaaa	Burden_top
C6_1_IF	cctatgggatgcgctacagt	Burden_top
C6_1_IR	ttaaatgacaggcagcctca	Burden_top
C6_2_OF	tcacattttcctccgagctt	Burden_top
C6_2_OR	ctgttccgcagtgagatgaa	Burden_top
C6_2_IF	gttcctttttgcagggatca	Burden_top
C6_2_IR	cggcaagtgtgaacaatttta	Burden_top
C6_3_OF	gctccaattttatcccacgtt	Burden_top
C6_3_OR	tgctgggtaaatgactcatcc	Burden_top
C6_3_IF	tgagccttcctctggagtca	Burden_top
C6_3_IR	tgacctcattgggttttggt	Burden_top
C6_4_OF	ggtagccctcgctgcttatt	Burden_top
C6_4_OR	caactccatgcagcacatct	Burden_top
C6_4_IF	cccatgagtactgcatccac	Burden_top
C6_4_IR	gcttcttgttgcttgattgc	Burden_top
Cpn1_1_OF	cgggagactttcttcacagc	Burden_top
Cpn1_1_OR	tagcctaggcagacctggaa	Burden_top
Cpn1_1_IF	ccagagtccccagcttacag	Burden_top
Cpn1_1_IR	ctcaggaacagctctgtgga	Burden_top
Cpn1_2_OF	tcattgaggacttgctgctg	Burden_top
Cpn1_2_OR	tcagctagcctcctgcatct	Burden_top
Cpn1_2_IF	tgcgtgcttaattcttgacg	Burden_top
Cpn1_2_IR	tgtccatttgtctgtccttcc	Burden_top
Sntg1_1_OF	aatatggccccttcagcttt	Burden_top
Sntg1_1_OR	agaaatgttggtggcacctg	Burden_top
Sntg1_1_IF	tctggagtaatgcctttcaatg	Burden_top
Sntg1_1_IR	tggtgttggggcacattatt	Burden_top
Sntg1_2_OF	acgcacacactcacacacac	Burden_top
Sntg1_2_OR	cgaagggaaatgtctgccta	Burden_top
Sntg1_2_IF	tgcatttctatttgcccctaa	Burden_top
Sntg1_2_IR	gggctgctttttattggaga	Burden_top
Sntg1_3_OF	tgtgatcccagtcttttcctg	Burden_top
Sntg1_3_OR	gtgcctgtgtacatgggagt	Burden_top
Sntg1_3_IF	catcccagattacaacccact	Burden_top
Sntg1_3_IR	ctttgtggtccagattgtggt	Burden_top
Plac8_OF	CAAGCCCAGCTTCAACTTGT	Burden_top
Plac8_OR	GAGGGTGGAGGGAGAGAACT	Burden_top
Plac8_IF	GAGATGGCACGGGAGACTTA	Burden_top
Plac8_IR	CGCACTCGAACACACACAC	Burden_top
Itprip_1_OF	AGGGCCATCTGAAACCACTT	Burden_top
Itprip_1_OR	ACCTCTGGACCACACTCTGC	Burden_top
Itprip_1_IF	ACCAGAACTCTGGGTGGAAG	Burden_top
Itprip_1_IR	GGTCCTCTTCCTGATCATCG	Burden_top
Itprip_2_OF	AGCAGATCATCCACGAAACC	Burden_top
Itprip_2_OR	GGAGACAGCTATCGGCTGAG	Burden_top
Itprip_2_IF	CCTCGATGATCAGGAAGAGG	Burden_top
Itprip_2_IR	AGAGCCAGAACCATCACCAG	Burden_top
Ces3b_1_OF	actgcctgaccctcaacatc	Burden_top
Ces3b_1_OR	ttttgcctcttggtttttgg	Burden_top
Ces3b_1_IF	gaccccatccaactcgacta	Burden_top
Ces3b_1_IR	gccacacccagcttttacat	Burden_top
Ces3b_2_OF	agctgagctggtccagtgtt	Burden_top
Ces3b_2_OR	atttccaggggcttaatgct	Burden_top
Ces3b_2_IF	tggtgacagtggctcagaac	Burden_top
Ces3b_2_IR	aaccattcaccaccacgaat	Burden_top
Ces3b_3_OF	tgctgctctctggaattgtg	Burden_top
Ces3b_3_OR	gtatcctgcccgaagtacca	Burden_top
Ces3b_3_IF	gggctacactgcacttctcc	Burden_top
Ces3b_3_IR	gggcttgaaggttgctgtag	Burden_top
Fabp6_1_OF	ttcaagatcctcctggcttg	Burden_top
Fabp6_1_OR	gaccagcccccactttttat	Burden_top
Fabp6_1_IF	tgttgagattgcaggcattt	Burden_top
Fabp6_1_IR	gtccaccaagccagctctac	Burden_top
Fabp6_2_OF	cccaagagtttgggttccta	Burden_top
Fabp6_2_OR	aggctgaggagagcttaggg	Burden_top
Fabp6_2_IF	cagggaagggacacaaagaa	Burden_top
Fabp6_2_IR	ggctgagcagagaggtgaat	Burden_top
Stxbp3a_1_OF	gtgccaaaggcaaaacaaat	Burden_top
Stxbp3a_1_OR	cctcacctgcctcatgtctt	Burden_top
Stxbp3a_1_IF	caacacaggctttggtgcta	Burden_top
Stxbp3a_1_IR	tgcatgttgggatgactgtt	Burden_top
Stxbp3a_2_OF	cacgcctggtgacctaagtt	Burden_top
Stxbp3a_2_OR	tgctaagcgtttgcacagag	Burden_top
Stxbp3a_2_IF	cgcatgcgttctctctctaa	Burden_top
Stxbp3a_2_IR	tgagaaaggactcccaccag	Burden_top
Stxbp3a_3_OF	tgaagcagagcttgttcattg	Burden_top
Stxbp3a_3_OR	agccatgagccagttaagga	Burden_top
Stxbp3a_3_IF	gaagcaagggactgctatgc	Burden_top
Stxbp3a_3_IR	ccttcctgagaattgtttgtttc	Burden_top
Scaper_1_OF	gagtgatctgagccgagagg	Burden_top
Scaper_1_OR	tttccctaggctgggagttt	Burden_top
Scaper_1_IF	gggaaaagacgattctgtgc	Burden_top
Scaper_1_IR	gtctgttgtaggggcagagg	Burden_top
Scaper_2_OF	actatgggctcacccctttc	Burden_top
Scaper_2_OR	atagcctttgccttcccttc	Burden_top
Scaper_2_IF	cttcttggtttgggaatgga	Burden_top
Scaper_2_IR	ttccctgcagtgagagatca	Burden_top
Scaper_3_OF	tggcctcagactcacagaga	Burden_top
Scaper_3_OR	agtgcatggacagatttgga	Burden_top
Scaper_3_IF	cagcagggccaagttttaag	Burden_top
Scaper_3_IR	tcttcagacctgaggggtcta	Burden_top
Zfp386_1_OF	ttgtggattgcctgctactg	Burden_top
Zfp386_1_OR	tggtgctgaccaagaattga	Burden_top
Zfp386_1_IF	tctggtcagcgtgacaaagt	Burden_top
Zfp386_1_IR	tctgccacattcttcacacc	Burden_top
Zfp386_2_OF	caagccttcagaaacaccaag	Burden_top
Zfp386_2_OR	tgtagggtttctcccaagga	Burden_top
Zfp386_2_IF	tgtgcagaatgtggcaaatc	Burden_top
Zfp386_2_IR	cccccagtttgaattagagga	Burden_top
ITGB6 Upstream of guide Foward	GGCTGATGGCTGAATCGTAGA	qPCR analysis
ITGB6 Upstream of guide Reverse	CCGAGATCCGGTGTAAGTCTGT	qPCR analysis
ITGB6 Downstream of guide Forward	AATGCTCCGTCACGCTAAGC	qPCR analysis
ITGB6 Downstream of guide Reverse	CGTGAGCCCAGACAGAAAGG	qPCR analysis
CPN1 Upstream of guide Foward	ACAGTGGGCACCGCTATGA	qPCR analysis
CPN1 Upstream of guide Reverse	AGCTTAGAGCCCTCCTGACTCA	qPCR analysis
CPN1 Downstream of guide Forward	GGGCTCTGGCATCTCTCCTT	qPCR analysis
CPN1 Downstream of guide Reverse	CCTTCCTCTCTTGTGCCTCAA	qPCR analysis
CES3B Forward	CCTGGGCATCCCCTTTG	qPCR analysis
CES3B Reverse	AGTGGAGCTGAGAACCGAAGAG	qPCR analysis
SNTG1 Forward	ACAGGTGTTTGCTTGCTACAAGAT	qPCR analysis
SNTG1 Reverse	AGGTCTCTGGCAAGGTGTAACC	qPCR analysis
ITGB6 Forward	GCCTCTTGCTGGCTTTGC	qPCR analysis
ITGB6 Reverse	CAGGCAGTCTGAGCAGCTTTC	qPCR analysis
C6 Forward	GTAGTAGTGAACGATTACTATTGGAAAAACTT	qPCR analysis
C6 Reverse	CTGCAAGTTGCACTCTCTGGTC	qPCR analysis
ARL6IP5 Forward	TCCCGGGCTCTGATCGT	qPCR analysis
ARL6IP5 Reverse	CTACACGGTTGTTCCATTTGGA	qPCR analysis
Plcb4_cDNA_OF1	ACTTCAGGGCAAACAACGTC	cDNA_analysis
Plcb4_cDNA_OF2	GGCCTCATATCCAGTGATGG	cDNA_analysis
Plcb4_cDNA_OR	TTCAACAGGAGATCCCCAAA	cDNA_analysis
