# Supplementary material for: Whole exome sequencing of ENU-induced thrombosis modifier mutations in the mouse
Source: PLoS Genet. 2018 Sep 6;14(9):e1007658. doi: 10.1371/journal.pgen.1007658 (PMC6143275; doi:10.1371/journal.pgen.1007658)
Supplement: S10 Table — (XLSX) [file pgen.1007658.s017.xlsx]

## Sheet: S10_Table
Gene	Active Guide Sequence	PCR Genotyping Primers	Amplicon Size	Synthetic template
Arl6ip5	GTTTCGCCCGGCCGGACTTC	Primer1: 5’ GGATAAAGCCCACTGCTCTG 3’	663 bp	5’tcgatttcttggctttatatatcttGATCACTAATACGACTCACTATAGGGTTTCGCCCGGCCGGACTTCgttttagagctaGAAAtagcaagttaaaataaggctagtccgttatcaacttgaaaaagtggcaccgagtcggtgctttt 3’
		Primer2: 5’ TGGGAGGGGGTAGTTCTCAT 3’
C6	gCGATAAGCTTTGTATCAAGC	Primer1: 5’ GAAGGGATTCCTGTGTGGCTT 3’	679 bp	5’tcgatttcttggctttatatatcttGATCACTAATACGACTCACTATAGGCGATAAGCTTTGTATCAAGCgttttagagctaGAAAtagcaagttaaaataaggctagtccgttatcaacttgaaaaagtggcaccgagtcggtgctttt 3’
		Primer2: 5’ TGGTATGACCAGAGGTGGAC 3’
Ces3b	GAGAACCGAAGAGGTCCCAC	Primer1: 5’ ACAAATAGACGCTGGAGGAGC 3’	673 bp	5’tcgatttcttggctttatatatcttGATCACTAATACGACTCACTATAGGGAGAACCGAAGAGGTCCCACgttttagagctaGAAAtagcaagttaaaataaggctagtccgttatcaacttgaaaaagtggcaccgagtcggtgctttt 3’
		Primer2: 5’ CCCTTGTAGCCCAGGGTATT 3’
Cpn1*	g1: gACAGCTGCAGAAGCAGCTCG*	Primer1: 5’ CAGGGATGGTTGGACACAGG 3’	815 bp	NA
	g2: GCTGTCGGAATTCCTCTGCG*	Primer2: 5’ TGAGGTTAGCTGGACTGGTG 3’
Itgb6	GCAGCTTTCTGCACCACCCC	Primer 1: 5’ CAGGTGTTGAACAGGAGGCT 3’	810 bp	5’tcgatttcttggctttatatatcttGATCACTAATACGACTCACTATAGGGCAGCTTTCTGCACCACCCCgttttagagctaGAAAtagcaagttaaaataaggctagtccgttatcaacttgaaaaagtggcaccgagtcggtgctttt 3’
		Primer2: 5’ TGGCCACCAATTATCCAGACA 3’
Sntg1	AGGTGTAACCGGACTTTAAA	Primer 1: 5’ CACTGTTATACGACAGCCAGGA 3’	607 bp	5’ttcgatttcttggctttatatatcttGATCACTAATACGACTCACTATAGGAGGTGTAACCGGACTTTAAAgttttagagctaGAAAtagcaagttaaaataaggctagtccgttatcaacttgaaaaagtggcaccgagtcggtgctttt 3’
		Primer2: 5’ CAGCCTGAGTCTCACTTTGG 3’
Plcb4*	AGTGAGATAGGTGTTGTGGG	Primer1: 5' TCTTGGGAAGGACCATGAAG 3'	636 bp
		Primer2: 5' TCATAATAGCAGCCCCAAGG 3'
*Zygote microinjection with the guide sequences in pX330-U6-Chimeric_BB-CBh-hSpCas9
